# Supplementary material for: NPM and NPM-MLF1 interact with chromatin remodeling complexes and influence their recruitment to specific genes
Source: PLoS Genet. 2019 Nov 1;15(11):e1008463. doi: 10.1371/journal.pgen.1008463 (PMC6853375; doi:10.1371/journal.pgen.1008463)
Supplement: S1 File — (XLSX) [file pgen.1008463.s016.xlsx]

## Sheet: K562 NPM
Gene Symbol	reference	Unique	Total	MWT(kDa)	AVG	Coverage %
NPM1	P06748_NPM_HUMAN	49	704	32.55	3.4781	72.4%
MKI67	P46013_KI67_HUMAN	39	44	358.47	2.8097	13.9%
DDX27	Q96GQ7_DDX27_HUMAN	29	34	89.78	2.6627	31.9%
POP1	Q99575_POP1_HUMAN	27	35	114.64	2.8331	25.8%
DDX21	Q9NR30_DDX21_HUMAN	27	34	87.29	3.0167	0.35
HSPA8	P11142_HSP7C_HUMAN	25	36	70.85	3.0359	27.9%
SENP5	Q96HI0_SENP5_HUMAN	24	28	86.64	2.6115	29.1%
SMARCA5	O60264_SMCA5_HUMAN	23	26	121.83	2.7362	22.2%
HNRNPM	P52272_HNRPM_HUMAN	23	26	77.46	2.6738	29.5%
NPM1	P06748_NPM_HUMAN	22	33	32.55	2.7495	60.9%
RSBN1	Q5VWQ0_RSBN1_HUMAN	20	22	90.02	2.6827	24.4%
MAGED2	Q9UNF1_MAGD2_HUMAN	19	24	64.91	2.6664	26.4%
LAS1L	Q9Y4W2_LAS1L_HUMAN	18	25	83.01	2.7096	21.9%
RPS3A	P61247_RS3A_HUMAN	18	23	29.93	2.6451	43.9%
NPM1	P06748_NPM_HUMAN	18	28	32.55	2.8889	0.51
RPS9	P46781_RS9_HUMAN	18	20	22.58	2.5529	55.2%
RBM39	Q14498_RBM39_HUMAN	17	31	59.34	2.7898	23.2%
DDX17	Q92841_DDX17_HUMAN	17	19	80.22	2.8392	20.2%
NOP14	P78316_NOP14_HUMAN	17	19	97.61	2.6712	15.8%
RPL4	P36578_RL4_HUMAN	17	19	47.67	2.6767	31.4%
RPS6	P62753_RS6_HUMAN	15	17	28.66	2.9464	25.3%
RPL23A	P62750_RL23A_HUMAN	15	22	17.68	2.7335	51.9%
HSPA1A	P08107_HSP71_HUMAN	14	16	70.01	2.7436	19.8%
MSN	P26038_MOES_HUMAN	14	16	67.78	2.6405	18.5%
NIFK	Q9BYG3_MK67I_HUMAN	14	17	34.20	3.3976	43.7%
TEX10	Q9NXF1_TEX10_HUMAN	13	20	105.61	2.8494	17.5%
DDX56	Q9NY93_DDX56_HUMAN	13	19	61.55	2.5848	19.6%
RSBN1L	Q6PCB5_RSBNL_HUMAN	13	17	94.81	2.7015	0.17
FTSJ3	Q8IY81_SPB1_HUMAN	13	14	96.50	3.0510	18.5%
SMARCC1	Q92922_SMRC1_HUMAN	13	13	122.79	2.4901	12.4%
TUBA1A	Q71U36_TBA1A_HUMAN	13	14	50.10	3.3952	32.8%
RPL6	Q02878_RL6_HUMAN	13	14	32.71	2.6625	34.4%
DHX9	Q08211_DHX9_HUMAN	12	14	140.87	2.7983	10.2%
HP1BP3	Q5SSJ5_HP1B3_HUMAN	12	13	61.17	2.5610	21.2%
DDX18	Q9NVP1_DDX18_HUMAN	12	13	75.36	2.5513	16.7%
C3orf17	Q6NW34_CC017_HUMAN	12	12	64.51	3.1568	23.1%
CCDC86	Q9H6F5_CCD86_HUMAN	12	12	40.21	3.0696	43.6%
BRIX1	Q8TDN6_BRX1_HUMAN	12	13	41.37	3.0109	43.6%
RPS3	P23396_RS3_HUMAN	12	13	26.67	2.9003	47.3%
SENP3	Q9H4L4_SENP3_HUMAN	11	18	64.97	3.1865	17.4%
RRP12	Q5JTH9_RRP12_HUMAN	11	15	143.61	3.0184	10.9%
DHX15	O43143_DHX15_HUMAN	11	13	90.88	2.8632	16.4%
PELP1	Q8IZL8_PELP1_HUMAN	11	13	119.62	2.4855	0.08
HJURP	Q8NCD3_HJURP_HUMAN	11	13	83.49	2.4384	15.1%
PARP1	P09874_PARP1_HUMAN	11	12	113.01	2.7347	14.9%
RPL4	P36578_RL4_HUMAN	11	11	47.67	2.4533	24.6%
TUBB2A	Q13885_TBB2A_HUMAN	11	12	49.87	4.1424	19.8%
RPL19	P84098_RL19_HUMAN	11	16	23.45	2.4516	43.4%
NOP16	Q9Y3C1_NOP16_HUMAN	11	13	21.18	2.9460	51.7%
RPL26L1	Q9UNX3_RL26L_HUMAN	11	12	17.25	2.3593	46.9%
HSPA1L	P34931_HS71L_HUMAN	10	16	70.33	2.7367	16.8%
TUBA1A	Q71U36_TBA1A_HUMAN	10	14	50.10	2.8575	0.29
EZR	P15311_EZRI_HUMAN	10	14	69.37	2.6971	15.2%
TSR1	Q2NL82_TSR1_HUMAN	10	13	91.75	2.9058	16.2%
TRIM28	Q13263_TIF1B_HUMAN	10	11	88.49	2.7975	15.6%
XRN2	Q9H0D6_XRN2_HUMAN	10	11	108.51	2.6033	9.5%
NKRF	O15226_NKRF_HUMAN	10	11	77.62	2.3794	15.4%
DDX24	Q9GZR7_DDX24_HUMAN	10	10	96.27	2.6012	0.13
EBNA1BP2	Q99848_EBP2_HUMAN	10	11	34.83	2.8255	37.6%
COL1A1	P02452_CO1A1_HUMAN	10	13	138.86	2.6340	10.4%
ZNF574	Q6ZN55_ZN574_HUMAN	9	13	98.84	2.8628	12.4%
DDX54	Q8TDD1_DDX54_HUMAN	9	10	98.53	2.8599	10.3%
KRI1	Q8N9T8_KRI1_HUMAN	9	10	82.55	2.7436	14.2%
SMARCA1	P28370_SMCA1_HUMAN	9	9	122.53	2.6112	5.8%
WDR18	Q9BV38_WDR18_HUMAN	9	10	47.38	2.7382	0.25
RPL3	P39023_RL3_HUMAN	9	10	46.08	2.4265	25.8%
RPL7L1	Q6DKI1_RL7L_HUMAN	9	9	28.64	2.8946	33.7%
BYSL	Q13895_BYST_HUMAN	9	9	49.57	2.7549	0.27
RPL13	P26373_RL13_HUMAN	9	9	24.25	2.7435	32.7%
RPL13	P26373_RL13_HUMAN	9	9	24.25	2.4662	29.9%
HNRNPU	Q00839_HNRPU_HUMAN	8	11	90.53	3.2246	10.2%
DDX5	P17844_DDX5_HUMAN	8	10	69.10	2.3898	0.13
GNL3	Q9BVP2_GNL3_HUMAN	8	9	61.95	2.9901	18.2%
BOP1	Q14137_BOP1_HUMAN	8	9	83.58	2.4600	10.1%
RSL1D1	O76021_RL1D1_HUMAN	8	9	54.94	2.2308	13.9%
HNRNPUL1	Q9BUJ2_HNRL1_HUMAN	8	8	95.68	3.1065	14.5%
KIF11	P52732_KIF11_HUMAN	8	8	119.09	2.8368	8.9%
NOC4L	Q9BVI4_NOC4L_HUMAN	8	8	58.43	2.8083	0.2
SP110	Q9HB58_SP110_HUMAN	8	8	78.35	2.6630	14.1%
HSPA5	P11021_GRP78_HUMAN	8	8	72.29	2.6250	16.4%
DIMT1	Q9UNQ2_DIM1_HUMAN	8	9	35.21	3.1016	28.8%
RPP30	P78346_RPP30_HUMAN	8	8	29.30	2.9613	33.2%
TRIM21	P19474_RO52_HUMAN	8	8	54.14	2.9451	17.7%
RPL7A	P62424_RL7A_HUMAN	8	8	29.98	2.6414	29.3%
RPP38	P78345_RPP38_HUMAN	8	8	31.81	2.5266	36.4%
CT45A1	Q5HYN5_CT451_HUMAN	8	11	21.26	3.0505	41.8%
H1F0	P07305_H10_HUMAN	8	11	20.85	2.9981	27.3%
RPS11	P62280_RS11_HUMAN	8	10	18.42	2.3992	27.8%
RPL13A	P40429_RL13A_HUMAN	8	8	23.56	1.9375	21.2%
Ighg1	IGH1M_MOUSE	7	13	43.36	2.5732	15.5%
MATR3	P43243_MATR3_HUMAN	7	11	94.56	2.4604	10.5%
SEMG1	P04279_SEMG1_HUMAN	7	8	52.10	2.7450	17.1%
BLM	P54132_BLM_HUMAN	7	8	158.90	2.6128	5.9%
ZFP91	Q96JP5_ZFP91_HUMAN	7	8	63.41	2.3440	0.17
MYBBP1A	Q9BQG0_MBB1A_HUMAN	7	7	148.76	2.6662	5.3%
GLTSCR2	Q9NZM5_GSCR2_HUMAN	7	7	54.36	2.6487	16.3%
NFRKB	Q6P4R8_NFRKB_HUMAN	7	7	138.92	2.2564	6.2%
Ighg1	IGH1M_MOUSE	7	13	43.36	2.6221	19.8%
ABT1	Q9ULW3_ABT1_HUMAN	7	8	31.06	3.0480	27.2%
CSNK2A1	P68400_CSK21_HUMAN	7	8	45.11	2.4792	18.7%
PCBP1	Q15365_PCBP1_HUMAN	7	7	37.47	3.4087	0.23
CSNK2A2	P19784_CSK22_HUMAN	7	7	41.19	3.0531	26.3%
ANXA2	P07355_ANXA2_HUMAN	7	7	38.58	3.0077	23.9%
WDR12	Q9GZL7_WDR12_HUMAN	7	7	47.68	2.9732	0.22
RUVBL1	Q9Y265_RUVB1_HUMAN	7	7	50.20	2.7600	20.6%
ACTA2	P62736_ACTA_HUMAN	7	7	41.98	2.7495	19.4%
RPS2	P15880_RS2_HUMAN	7	7	31.30	2.6944	23.5%
RPS4X	P62701_RS4X_HUMAN	7	7	29.58	2.5136	22.8%
RPL7	P18124_RL7_HUMAN	7	7	29.21	2.3676	30.6%
HIST1H1A	Q02539_H11_HUMAN	7	14	21.83	2.1256	18.6%
HIST1H1C	P16403_H12_HUMAN	7	10	21.35	2.5332	14.6%
RPS8	P62241_RS8_HUMAN	7	8	24.19	2.5696	33.7%
RPL17	P18621_RL17_HUMAN	7	8	21.38	2.3123	23.9%
RPS15A	P62244_RS15A_HUMAN	7	7	14.83	2.2726	43.8%
HSPA2	P54652_HSP72_HUMAN	6	8	69.98	2.9423	0.1
MOV10	Q9HCE1_MOV10_HUMAN	6	8	113.60	2.8651	7.6%
RIF1	Q5UIP0_RIF1_HUMAN	6	8	274.29	2.6999	3.2%
RBM28	Q9NW13_RBM28_HUMAN	6	7	85.68	2.7844	8.7%
CCAR2	Q8N163_CCAR2_HUMAN	6	7	102.84	2.6894	0.09
RPL6	Q02878_RL6_HUMAN	6	7	32.71	2.5468	20.5%
TAF1C	Q15572_TAF1C_HUMAN	6	7	95.15	2.4456	10.7%
DHX37	Q8IY37_DHX37_HUMAN	6	7	129.46	2.0630	5.4%
SP100	P23497_SP100_HUMAN	6	6	100.35	3.1987	9.9%
TUBB2A	Q13885_TBB2A_HUMAN	6	6	49.87	3.1518	17.3%
NOL9	Q5SY16_NOL9_HUMAN	6	6	79.27	3.1284	11.4%
DDX55	Q8NHQ9_DDX55_HUMAN	6	6	68.50	2.8938	0.13
PRDM10	Q9NQV6_PRD10_HUMAN	6	6	130.05	2.7130	5.5%
NO66	Q9H6W3_NO66_HUMAN	6	6	71.04	2.6876	11.5%
PPAN	Q9NQ55_SSF1_HUMAN	6	6	53.16	2.0453	12.3%
RPL24	P83731_RL24_HUMAN	6	9	17.77	2.9707	28.7%
HIST1H4A	P62805_H4_HUMAN	6	9	11.36	2.8602	53.4%
RPS14	P62263_RS14_HUMAN	6	8	16.26	2.8168	33.8%
RPS7	P62081_RS7_HUMAN	6	8	22.11	2.2798	27.3%
HSPA8	P11142_HSP7C_HUMAN	6	7	70.85	3.1155	12.2%
RPL23A	P62750_RL23A_HUMAN	5	7	17.68	2.4499	35.9%
BMS1	Q14692_BMS1_HUMAN	5	7	145.72	2.4438	4.1%
PES1	O00541_PESC_HUMAN	5	7	67.96	2.2645	9.2%
ZBTB24	O43167_ZBT24_HUMAN	5	6	78.23	2.9790	12.3%
DDX50	Q9BQ39_DDX50_HUMAN	5	6	82.51	2.7308	7.7%
PRDM15	P57071_PRD15_HUMAN	5	6	169.16	2.6465	3.7%
KIAA1522	Q9P206_K1522_HUMAN	5	5	107.03	3.2194	8.1%
LTV1	Q96GA3_LTV1_HUMAN	5	5	54.82	2.8265	10.1%
NOP2	P46087_NOP2_HUMAN	5	5	89.25	2.7751	7.5%
SMARCC2	Q8TAQ2_SMRC2_HUMAN	5	5	132.80	2.7647	5.4%
RRP8	O43159_RRP8_HUMAN	5	5	50.68	2.7490	0.14
DDX41	Q9UJV9_DDX41_HUMAN	5	5	69.79	2.6983	9.6%
SKIV2L2	P42285_SK2L2_HUMAN	5	5	117.73	2.6267	4.7%
PTRF	Q6NZI2_PTRF_HUMAN	5	5	43.45	2.5585	15.6%
ZNF768	Q9H5H4_ZN768_HUMAN	5	5	60.19	2.4784	9.8%
BAZ1B	Q9UIG0_BAZ1B_HUMAN	5	5	170.80	2.4308	4.4%
GTPBP4	Q9BZE4_NOG1_HUMAN	5	5	73.92	2.3080	8.2%
MEPCE	Q7L2J0_MEPCE_HUMAN	5	5	74.31	2.2984	11.2%
RBM14	Q96PK6_RBM14_HUMAN	5	5	69.45	2.0969	10.8%
TUBB	P07437_TBB5_HUMAN	5	6	49.64	3.2236	10.1%
HBA1	P69905_HBA_HUMAN	5	6	15.25	2.8598	34.5%
RPP40	O75818_RPP40_HUMAN	5	5	41.81	3.1040	21.2%
RPL8	P62917_RL8_HUMAN	5	5	28.01	2.5970	14.8%
	IGKC_MOUSE	5	8	11.77	2.6102	41.5%
TUBA1A	Q71U36_TBA1A_HUMAN	5	6	50.10	2.8640	17.3%
HIST1H2BB	P33778_H2B1B_HUMAN	5	6	13.94	2.7482	21.4%
RPP25	Q9BUL9_RPP25_HUMAN	5	6	20.62	2.1475	27.6%
RPL11	P62913_RL11_HUMAN	5	5	20.24	2.6972	21.3%
HSPA1L	P34931_HS71L_HUMAN	5	5	70.33	2.6262	12.3%
RPL21	P46778_RL21_HUMAN	5	5	18.55	2.6193	40.6%
RPS18	P62269_RS18_HUMAN	5	5	17.71	2.2625	27.6%
HIST1H2BA	Q96A08_H2B1A_HUMAN	5	5	14.16	2.1691	29.9%
TAF1B	Q53T94_TAF1B_HUMAN	4	6	68.79	3.3709	10.2%
RPL13	P26373_RL13_HUMAN	4	6	24.25	2.3724	13.7%
HBA1	P69905_HBA_HUMAN	4	5	15.25	2.8546	34.5%
RPS9	P46781_RS9_HUMAN	4	5	22.58	1.9579	20.6%
ZC3HAV1	Q7Z2W4_ZCCHV_HUMAN	4	4	101.37	3.4383	6.4%
ZSCAN25	Q6NSZ9_ZSC25_HUMAN	4	4	61.44	3.0874	8.6%
GNL2	Q13823_NOG2_HUMAN	4	4	83.60	2.9404	7.1%
RPL19	P84098_RL19_HUMAN	4	4	23.45	2.7860	17.3%
GTF3C5	Q9Y5Q8_TF3C5_HUMAN	4	4	59.53	2.7492	8.9%
HIST1H1C	P16403_H12_HUMAN	4	4	21.35	2.6612	10.8%
HSP90AA1	P07900_HS90A_HUMAN	4	4	84.61	2.6451	5.7%
HIST1H1A	Q02539_H11_HUMAN	4	4	21.83	2.6069	0.13
RPS6	P62753_RS6_HUMAN	4	4	28.66	2.5863	14.5%
NCL	P19338_NUCL_HUMAN	4	4	76.57	2.4639	5.6%
TUBB1	Q9H4B7_TBB1_HUMAN	4	8	50.29	2.8671	6.2%
HIST1H1C	P16403_H12_HUMAN	4	6	21.35	2.9726	10.8%
HIST1H1B	P16401_H15_HUMAN	4	5	22.57	3.2121	12.4%
DNAJC9	Q8WXX5_DNJC9_HUMAN	4	5	29.89	3.0881	26.9%
NOL12	Q9UGY1_NOL12_HUMAN	4	5	24.65	2.9482	27.2%
HNRNPH1	P31943_HNRH1_HUMAN	4	4	49.20	3.6865	13.4%
RPL19	P84098_RL19_HUMAN	4	4	23.45	3.3993	17.3%
RUVBL2	Q9Y230_RUVB2_HUMAN	4	4	51.12	3.3369	10.6%
RPL23A	P62750_RL23A_HUMAN	4	4	17.68	3.1035	0.25
HNRNPC	P07910_HNRPC_HUMAN	4	4	33.65	3.0883	11.8%
H1FX	Q92522_H1X_HUMAN	4	4	22.47	3.0576	0.16
CCDC59	Q9P031_TAP26_HUMAN	4	4	28.65	2.8756	15.8%
MKI67	P46013_KI67_HUMAN	4	4	358.47	2.7823	1.4%
NOL7	Q9UMY1_NOL7_HUMAN	4	4	29.41	2.6970	17.9%
EEF1A1	P68104_EF1A1_HUMAN	4	4	50.11	2.5685	8.4%
HIST1H1A	Q02539_H11_HUMAN	4	4	21.83	2.2903	14.9%
RPP25L	Q8N5L8_RP25L_HUMAN	4	8	17.62	2.8212	20.2%
	KV2A7_MOUSE	4	6	12.27	2.4109	21.2%
RPL18	Q07020_RL18_HUMAN	4	5	21.62	3.3198	22.9%
TUBB2A	Q13885_TBB2A_HUMAN	4	5	49.87	2.9143	13.7%
HBA1	P69905_HBA_HUMAN	4	5	15.25	2.8179	34.5%
RPS23	P62266_RS23_HUMAN	4	5	15.80	2.7893	23.1%
C11orf98	A0A0B4J220_A0A0B4J220_HUMAN	4	5	14.23	2.7216	0.22
RPL31	P62899_RL31_HUMAN	4	5	14.45	2.4240	33.6%
COL1A2	P08123_CO1A2_HUMAN	4	5	129.24	1.9132	2.6%
RPS25	P62851_RS25_HUMAN	4	4	13.73	2.1507	29.6%
ARHGEF2	Q92974_ARHG2_HUMAN	3	5	111.47	2.7481	4.1%
TUBB	P07437_TBB5_HUMAN	3	5	49.64	2.4051	9.9%
HSP90AB1	P08238_HS90B_HUMAN	3	4	83.21	3.6011	6.8%
RANBP9	Q96S59_RANB9_HUMAN	3	4	77.80	3.3029	4.1%
CBX4	O00257_CBX4_HUMAN	3	4	61.33	3.0526	6.6%
PHF8	Q9UPP1_PHF8_HUMAN	3	4	117.79	2.8853	3.4%
PRPF31	Q8WWY3_PRP31_HUMAN	3	4	55.42	2.7206	6.6%
PARN	O95453_PARN_HUMAN	3	4	73.40	2.6218	6.7%
USP7	Q93009_UBP7_HUMAN	3	4	128.22	2.5930	2.6%
KDM1B	Q8NB78_KDM1B_HUMAN	3	4	92.04	2.4301	4.6%
SCAF11	Q99590_SCAFB_HUMAN	3	4	164.55	2.2208	2.5%
SF3B3	Q15393_SF3B3_HUMAN	3	3	135.49	3.5326	3.5%
ACTR5	Q9H9F9_ARP5_HUMAN	3	3	68.25	3.3011	6.8%
CAT	P04040_CATA_HUMAN	3	3	59.72	3.2705	9.3%
FUS	P35637_FUS_HUMAN	3	3	53.39	2.9770	9.7%
NIFK	Q9BYG3_MK67I_HUMAN	3	3	34.20	2.9690	0.13
EPB41L5	Q9HCM4_E41L5_HUMAN	3	3	81.80	2.9238	6.1%
CCNK	O75909_CCNK_HUMAN	3	3	64.20	2.8073	9.3%
TOP1	P11387_TOP1_HUMAN	3	3	90.67	2.7870	0.05
HIST1H4A	P62805_H4_HUMAN	3	3	11.36	2.6864	29.1%
GZF1	Q9H116_GZF1_HUMAN	3	3	80.44	2.6759	6.2%
RBM26	Q5T8P6_RBM26_HUMAN	3	3	113.53	2.4941	3.7%
SEMG2	Q02383_SEMG2_HUMAN	3	3	65.41	2.4885	8.6%
AKAP8L	Q9ULX6_AKP8L_HUMAN	3	3	71.60	2.4775	0.06
IKZF1	Q13422_IKZF1_HUMAN	3	3	57.49	2.4122	6.7%
PKM	P14618_KPYM_HUMAN	3	3	57.90	2.3351	5.6%
THRAP3	Q9Y2W1_TR150_HUMAN	3	3	108.60	2.3324	4.7%
RPS14	P62263_RS14_HUMAN	3	3	16.26	2.2904	17.9%
	IgG1_bovine	3	3	35.83	2.2438	9.7%
PKP3	Q9Y446_PKP3_HUMAN	3	3	87.03	2.2403	4.3%
DDX52	Q9Y2R4_DDX52_HUMAN	3	3	67.46	2.1043	5.7%
SDPR	O95810_SDPR_HUMAN	3	3	47.14	1.9382	8.7%
ACTR8	Q9H981_ARP8_HUMAN	3	3	70.44	1.6644	4.6%
ALYREF	Q86V81_THOC4_HUMAN	3	4	26.87	2.8832	21.4%
SEMG1	P04279_SEMG1_HUMAN	3	4	52.10	2.7953	8.7%
YBX1	P67809_YBOX1_HUMAN	3	3	35.90	3.5208	19.1%
ACTB	P60709_ACTB_HUMAN	3	3	41.71	3.3492	15.5%
TUBB3	Q13509_TBB3_HUMAN	3	3	50.40	3.2254	0.06
ACTL6A	O96019_ACL6A_HUMAN	3	3	47.43	3.2014	10.7%
KRR1	Q13601_KRR1_HUMAN	3	3	43.64	3.1906	6.3%
NOC4L	Q9BVI4_NOC4L_HUMAN	3	3	58.43	2.8182	8.5%
RBM39	Q14498_RBM39_HUMAN	3	3	59.34	2.7824	6.4%
HNRNPF	P52597_HNRPF_HUMAN	3	3	45.64	2.6701	7.5%
RCL1	Q9Y2P8_RCL1_HUMAN	3	3	40.82	2.6670	8.3%
PHF6	Q8IWS0_PHF6_HUMAN	3	3	41.26	2.1829	0.11
HIST1H2AA	Q96QV6_H2A1A_HUMAN	3	6	14.22	2.3039	17.6%
HSPA1A	P08107_HSP71_HUMAN	3	4	70.01	3.8966	0.07
RPL35	P42766_RL35_HUMAN	3	4	14.54	2.8578	0.22
RPP14	O95059_RPP14_HUMAN	3	4	13.68	2.5857	29.8%
FAU	P62861_RS30_HUMAN	3	4	6.64	2.5165	20.3%
SRP14	P37108_SRP14_HUMAN	3	4	14.56	2.3139	22.8%
HIST1H2BC	P62807_H2B1C_HUMAN	3	4	13.90	2.1733	9.5%
RPL6	Q02878_RL6_HUMAN	3	4	32.71	1.8217	0.09
RPS24	P62847_RS24_HUMAN	3	3	15.41	3.4833	20.3%
HIST1H1B	P16401_H15_HUMAN	3	3	22.57	3.1557	6.2%
RPL29	P47914_RL29_HUMAN	3	3	17.74	2.7514	0.17
POP4	O95707_RPP29_HUMAN	3	3	25.41	2.4965	14.5%
RPS19	P39019_RS19_HUMAN	3	3	16.05	2.4631	0.2
HSPB1	P04792_HSPB1_HUMAN	3	3	22.77	2.4118	0.21
RPL13AP3	Q6NVV1_R13P3_HUMAN	3	3	12.13	2.1989	30.4%
RPS13	P62277_RS13_HUMAN	3	3	17.21	2.1568	19.2%
HIST3H3	Q16695_H31T_HUMAN	3	3	15.50	1.7780	13.2%
RBM27	Q9P2N5_RBM27_HUMAN	2	4	118.64	3.0910	3.2%
DNAJB6	O75190_DNJB6_HUMAN	2	4	36.06	2.1999	10.1%
PLD1	Q13393_PLD1_HUMAN	2	3	124.11	3.5048	2.3%
HNRNPK	P61978_HNRPK_HUMAN	2	3	50.94	3.2275	6.7%
APOE	P02649_APOE_HUMAN	2	3	36.13	3.0735	6.6%
YBX1	P67809_YBOX1_HUMAN	2	3	35.90	3.0053	15.1%
VTN	P04004_VTNC_HUMAN	2	3	54.27	2.9413	4.4%
ITIH2	P19823_ITIH2_HUMAN	2	3	106.40	2.9070	2.7%
GSDMB	Q8TAX9_GSDMB_HUMAN	2	3	46.76	2.8822	0.09
ORC1	Q13415_ORC1_HUMAN	2	3	97.29	2.8734	3.1%
SYNCRIP	O60506_HNRPQ_HUMAN	2	3	69.56	2.8181	0.04
DKC1	O60832_DKC1_HUMAN	2	3	57.64	2.6790	4.7%
TUBB4A	P04350_TBB4A_HUMAN	2	3	49.55	2.6724	3.4%
SERPINC1	P01008_ANT3_HUMAN	2	3	52.57	2.4657	4.3%
PHF10	Q8WUB8_PHF10_HUMAN	2	3	56.02	2.3440	5.2%
PWP1	Q13610_PWP1_HUMAN	2	3	55.79	1.9180	3.6%
EWSR1	Q01844_EWS_HUMAN	2	2	68.44	3.6481	5.8%
RPL18	Q07020_RL18_HUMAN	2	2	21.62	3.5694	13.8%
MSL1	Q68DK7_MSL1_HUMAN	2	2	67.09	3.3811	6.2%
SMARCD2	Q92925_SMRD2_HUMAN	2	2	58.88	3.3591	5.3%
RPS8	P62241_RS8_HUMAN	2	2	24.19	3.3195	12.5%
CT45A1	Q5HYN5_CT451_HUMAN	2	2	21.26	3.3119	7.9%
TRIM21	P19474_RO52_HUMAN	2	2	54.14	3.0952	4.8%
TUBB1	Q9H4B7_TBB1_HUMAN	2	2	50.29	3.0823	2.2%
HNRNPR	O43390_HNRPR_HUMAN	2	2	70.90	3.0061	4.3%
XRCC5	P13010_XRCC5_HUMAN	2	2	82.65	3.0031	3.1%
KPNA1	P52294_IMA5_HUMAN	2	2	60.18	2.9931	4.1%
EBNA1BP2	Q99848_EBP2_HUMAN	2	2	34.83	2.8092	7.2%
NOP58	Q9Y2X3_NOP58_HUMAN	2	2	59.54	2.7954	5.1%
SUGP2	Q8IX01_SUGP2_HUMAN	2	2	120.13	2.7723	2.4%
CDK13	Q14004_CDK13_HUMAN	2	2	164.82	2.7564	1.5%
GATAD2A	Q86YP4_P66A_HUMAN	2	2	68.02	2.7539	3.6%
DEK	P35659_DEK_HUMAN	2	2	42.65	2.7281	8.3%
UTP14A	Q9BVJ6_UT14A_HUMAN	2	2	87.92	2.6961	3.2%
ZNF326	Q5BKZ1_ZN326_HUMAN	2	2	65.61	2.6822	4.8%
PRPF4	O43172_PRP4_HUMAN	2	2	58.41	2.6067	5.6%
WIZ	O95785_WIZ_HUMAN	2	2	178.56	2.5794	1.6%
ACTA2	P62736_ACTA_HUMAN	2	2	41.98	2.4680	5.6%
KDM2B	Q8NHM5_KDM2B_HUMAN	2	2	152.52	2.4256	0.02
ELMSAN1	Q6PJG2_EMSA1_HUMAN	2	2	114.92	2.4123	1.8%
PRPF19	Q9UMS4_PRP19_HUMAN	2	2	55.15	2.3979	0.04
HIC2	Q96JB3_HIC2_HUMAN	2	2	66.11	2.3781	2.9%
HSP90B1	P14625_ENPL_HUMAN	2	2	92.41	2.3283	3.2%
SUZ12	Q15022_SUZ12_HUMAN	2	2	83.00	2.2730	4.3%
RPL24	P83731_RL24_HUMAN	2	2	17.77	2.2683	13.4%
ZFR	Q96KR1_ZFR_HUMAN	2	2	116.94	2.2666	2.8%
VCP	P55072_TERA_HUMAN	2	2	89.27	2.2626	2.4%
TRMT2A	Q8IZ69_TRM2A_HUMAN	2	2	68.68	2.2289	2.9%
RCC2	Q9P258_RCC2_HUMAN	2	2	56.05	2.2055	2.9%
RPL3	P39023_RL3_HUMAN	2	2	46.08	2.0719	0.04
EHMT1	Q9H9B1_EHMT1_HUMAN	2	2	141.38	2.0552	2.1%
EME1	Q96AY2_EME1_HUMAN	2	2	63.21	2.0198	3.9%
RACGAP1	Q9H0H5_RGAP1_HUMAN	2	2	70.98	2.0157	3.8%
	IGKC_MOUSE	2	2	11.77	1.9325	20.8%
AFP	P02771_FETA_HUMAN	2	2	68.63	1.8192	0.03
PABPC1	P11940_PABP1_HUMAN	2	2	70.63	1.7765	3.5%
LUC7L	Q9NQ29_LUC7L_HUMAN	2	3	43.70	3.7845	0.07
TUBA4A	P68366_TBA4A_HUMAN	2	3	49.89	2.6490	5.6%
SRSF1	Q07955_SRSF1_HUMAN	2	3	27.73	2.3881	13.3%
HIST1H2BB	P33778_H2B1B_HUMAN	2	2	13.94	4.4594	11.9%
GAPDH	P04406_G3P_HUMAN	2	2	36.03	3.6481	8.7%
TRA2B	P62995_TRA2B_HUMAN	2	2	33.65	3.5779	10.4%
LYAR	Q9NX58_LYAR_HUMAN	2	2	43.59	3.3274	4.2%
AZGP1	P25311_ZA2G_HUMAN	2	2	34.24	3.3108	12.4%
TUBB4A	P04350_TBB4A_HUMAN	2	2	49.55	3.1784	5.4%
RPS7	P62081_RS7_HUMAN	2	2	22.11	2.9183	17.5%
SMARCB1	Q12824_SNF5_HUMAN	2	2	44.11	2.8289	7.8%
RBMX	P38159_RBMX_HUMAN	2	2	42.31	2.8219	5.4%
PCBP2	Q15366_PCBP2_HUMAN	2	2	38.56	2.7407	6.6%
HNRNPCL3	B7ZW38_HNRC3_HUMAN	2	2	32.01	2.6795	7.2%
VCP	P55072_TERA_HUMAN	2	2	89.27	2.6720	0.03
HIST1H2AA	Q96QV6_H2A1A_HUMAN	2	2	14.22	2.6566	12.2%
PAK1IP1	Q9NWT1_PK1IP_HUMAN	2	2	43.94	2.5617	4.8%
SENP5	Q96HI0_SENP5_HUMAN	2	2	86.64	2.5431	4.6%
DEK	P35659_DEK_HUMAN	2	2	42.65	2.2377	5.6%
CT45A1	Q5HYN5_CT451_HUMAN	2	2	21.26	2.1785	13.2%
HNRNPA2B1	P22626_ROA2_HUMAN	2	2	37.41	2.1448	6.8%
RPS25	P62851_RS25_HUMAN	2	2	13.73	1.9274	15.2%
NPM1	E5RI98_E5RI98_HUMAN	2	2	11.86	1.9156	8.1%
POP7	O75817_POP7_HUMAN	2	3	15.64	3.5060	11.4%
HIST1H2AD	P20671_H2A1D_HUMAN	2	3	14.10	3.3206	23.1%
HSPA5	P11021_GRP78_HUMAN	2	3	72.29	3.2384	4.1%
RPS3	P23396_RS3_HUMAN	2	3	26.67	2.8971	8.6%
EIF4A1	P60842_IF4A1_HUMAN	2	3	46.12	2.7855	5.7%
RPL22	P35268_RL22_HUMAN	2	3	14.78	2.3887	18.8%
RPL26	P61254_RL26_HUMAN	2	3	17.25	2.2714	11.7%
C11orf98	E9PRG8_CK098_HUMAN	2	2	13.79	4.2839	12.3%
EIF6	P56537_IF6_HUMAN	2	2	26.58	4.0460	11.4%
RPS15	P62841_RS15_HUMAN	2	2	17.03	3.9382	15.9%
HSPA2	P54652_HSP72_HUMAN	2	2	69.98	3.0534	4.5%
GSDMB	Q8TAX9_GSDMB_HUMAN	2	2	46.76	3.0442	0.09
RPL10A	P62906_RL10A_HUMAN	2	2	24.82	2.8487	0.06
RPS20	P60866_RS20_HUMAN	2	2	13.36	2.8348	19.3%
HIST1H2AB	P04908_H2A1B_HUMAN	2	2	14.13	2.8261	23.8%
Ighg1	IGH1M_MOUSE	2	2	43.36	2.8091	7.1%
GSN	P06396_GELS_HUMAN	2	2	85.64	2.7913	3.8%
INO80C	Q6PI98_IN80C_HUMAN	2	2	20.63	2.7467	15.6%
RPL27A	P46776_RL27A_HUMAN	2	2	16.55	2.7205	16.2%
ACTA2	P62736_ACTA_HUMAN	2	2	41.98	2.6240	5.6%
RPL30	P62888_RL30_HUMAN	2	2	12.78	2.4108	16.5%
RPS16	P62249_RS16_HUMAN	2	2	16.44	2.3912	14.4%
RPL27	P61353_RL27_HUMAN	2	2	15.79	2.3676	12.5%
GAPDHS	O14556_G3PT_HUMAN	2	2	44.47	2.1806	4.4%
RPL35A	P18077_RL35A_HUMAN	2	2	12.53	2.1328	7.3%
RPS6	P62753_RS6_HUMAN	2	2	28.66	2.1116	0.08
RPL18A	Q02543_RL18A_HUMAN	2	2	20.75	2.0463	9.7%
PKM	P14618_KPYM_HUMAN	2	2	57.90	1.9301	3.2%
RPL10L	Q96L21_RL10L_HUMAN	2	2	24.50	1.7275	6.5%
TUBA1B	P68363_TBA1B_HUMAN	1	3	50.12	3.3392	3.1%
HIST1H2AB	P04908_H2A1B_HUMAN	1	3	14.13	2.7898	14.6%
HIST1H2BB	P33778_H2B1B_HUMAN	1	2	13.94	4.3141	11.9%
KPNA2	P52292_IMA1_HUMAN	1	2	57.83	3.6933	2.8%
RFC1	P35251_RFC1_HUMAN	1	2	128.18	3.5613	0.01
HSPD1	P10809_CH60_HUMAN	1	2	61.02	3.4603	3.7%
PRSS3	P35030_TRY3_HUMAN	1	2	32.51	3.2959	4.3%
UBA52	P62987_RL40_HUMAN	1	2	14.72	3.1293	12.5%
RPL14	P50914_RL14_HUMAN	1	2	23.42	3.1040	5.6%
ZNF653	Q96CK0_ZN653_HUMAN	1	2	67.19	2.9141	1.6%
NOM1	Q5C9Z4_NOM1_HUMAN	1	2	96.20	2.7980	1.5%
HDAC1	Q13547_HDAC1_HUMAN	1	2	55.07	2.7785	2.5%
DDX3X	O00571_DDX3X_HUMAN	1	2	73.20	2.7522	2.1%
NAV3	Q8IVL0_NAV3_HUMAN	1	2	255.49	2.4270	0.3%
UBTF	P17480_UBF1_HUMAN	1	2	89.35	2.3792	1.6%
WDR76	Q9H967_WDR76_HUMAN	1	2	69.73	2.3563	2.2%
FAF1	Q9UNN5_FAF1_HUMAN	1	2	73.91	2.3076	1.7%
HIST3H3	Q16695_H31T_HUMAN	1	2	15.50	2.2366	5.1%
F5	P12259_FA5_HUMAN	1	2	251.55	2.1844	0.4%
PUF60	Q9UHX1_PUF60_HUMAN	1	2	59.84	1.7799	2.9%
CCDC173	Q0VFZ6_CC173_HUMAN	1	2	66.36	1.6957	1.3%
ZCCHC8	Q6NZY4_ZCHC8_HUMAN	1	2	78.53	1.6075	1.8%
XRCC6	P12956_XRCC6_HUMAN	1	1	69.80	4.8408	2.3%
ZNF579	Q8NAF0_ZN579_HUMAN	1	1	60.47	4.6238	2.7%
ZBTB43	O43298_ZBT43_HUMAN	1	1	52.60	4.2376	2.8%
RPL29	P47914_RL29_HUMAN	1	1	17.74	3.6740	9.4%
PBRM1	Q86U86_PB1_HUMAN	1	1	192.83	3.6717	1.1%
C11orf98	E9PRG8_CK098_HUMAN	1	1	13.79	3.5521	10.7%
HSP90AB2P	Q58FF8_H90B2_HUMAN	1	1	44.32	3.5338	3.1%
HIST1H2AD	P20671_H2A1D_HUMAN	1	1	14.10	3.5162	17.7%
SMARCD1	Q96GM5_SMRD1_HUMAN	1	1	58.20	3.4070	2.5%
KDM1A	O60341_KDM1A_HUMAN	1	1	92.84	3.3829	1.6%
RPS23	P62266_RS23_HUMAN	1	1	15.80	3.3491	7.7%
SRPK1	Q96SB4_SRPK1_HUMAN	1	1	74.28	3.3443	2.1%
ZBTB21	Q9ULJ3_ZBT21_HUMAN	1	1	118.80	3.3358	2.2%
BARD1	Q99728_BARD1_HUMAN	1	1	86.59	3.3331	2.2%
NSUN2	Q08J23_NSUN2_HUMAN	1	1	86.42	3.3310	1.4%
PRSS1	P07477_TRY1_HUMAN	1	1	26.54	3.3023	8.1%
H1FX	Q92522_H1X_HUMAN	1	1	22.47	3.2380	5.6%
malE	E2QJ64_ECOLX	1	1	43.27	3.2343	2.8%
RPS3	P23396_RS3_HUMAN	1	1	26.67	3.2203	5.3%
GTF3C3	Q9Y5Q9_TF3C3_HUMAN	1	1	101.21	3.2035	1.7%
EEF1A1	P68104_EF1A1_HUMAN	1	1	50.11	3.1956	2.4%
CCDC59	Q9P031_TAP26_HUMAN	1	1	28.65	3.1947	4.6%
NOSTRIN	Q8IVI9_NOSTN_HUMAN	1	1	57.62	3.1888	4.7%
REPIN1	Q9BWE0_REPI1_HUMAN	1	1	63.53	3.1810	2.3%
VIM	P08670_VIME_HUMAN	1	1	53.62	3.1522	4.1%
CCT4	P50991_TCPD_HUMAN	1	1	57.89	3.0948	0.03
RCOR1	Q9UKL0_RCOR1_HUMAN	1	1	53.00	3.0818	3.3%
PHF2	O75151_PHF2_HUMAN	1	1	120.70	3.0754	1.3%
PRPF40A	O75400_PR40A_HUMAN	1	1	108.74	3.0635	1.7%
NOP9	Q86U38_NOP9_HUMAN	1	1	69.39	3.0571	1.9%
SERPINF1	P36955_PEDF_HUMAN	1	1	46.28	3.0543	3.3%
RPL8	P62917_RL8_HUMAN	1	1	28.01	3.0102	4.3%
MAGED1	Q9Y5V3_MAGD1_HUMAN	1	1	86.11	2.9842	1.5%
GAPDH	P04406_G3P_HUMAN	1	1	36.03	2.9651	4.5%
44M2.3	Q96IC2_REXON_HUMAN	1	1	86.83	2.9609	1.7%
SFPQ	P23246_SFPQ_HUMAN	1	1	76.10	2.9578	2.1%
DDX10	Q13206_DDX10_HUMAN	1	1	100.83	2.9511	1.5%
FAM102B	Q5T8I3_F102B_HUMAN	1	1	39.28	2.8754	3.6%
ATP5A1	P25705_ATPA_HUMAN	1	1	59.71	2.8603	1.8%
MSH5	O43196_MSH5_HUMAN	1	1	92.82	2.8446	2.2%
NONO	Q15233_NONO_HUMAN	1	1	54.20	2.7601	0.03
GSN	P06396_GELS_HUMAN	1	1	85.64	2.7474	2.2%
ZEB2	O60315_ZEB2_HUMAN	1	1	136.36	2.7244	0.9%
CDYL	Q9Y232_CDYL1_HUMAN	1	1	66.44	2.7180	2.2%
MUS81	Q96NY9_MUS81_HUMAN	1	1	61.14	2.7095	2.9%
IGHA1	P01876_IGHA1_HUMAN	1	1	37.63	2.6748	4.8%
PCBP1	Q15365_PCBP1_HUMAN	1	1	37.47	2.6602	3.7%
RPL27A	P46776_RL27A_HUMAN	1	1	16.55	2.6599	7.4%
INO80D	Q53TQ3_IN80D_HUMAN	1	1	98.11	2.6545	1.5%
HIRA	P54198_HIRA_HUMAN	1	1	111.76	2.6350	1.8%
SMARCA4	P51532_SMCA4_HUMAN	1	1	184.53	2.6197	0.7%
FXR2	P51116_FXR2_HUMAN	1	1	74.18	2.6152	2.1%
NOP56	O00567_NOP56_HUMAN	1	1	66.01	2.6126	2.2%
DDX23	Q9BUQ8_DDX23_HUMAN	1	1	95.52	2.6104	1.5%
ATF2	P15336_ATF2_HUMAN	1	1	54.50	2.5971	0.03
SRFBP1	Q8NEF9_SRFB1_HUMAN	1	1	48.60	2.5125	2.6%
PAPD4	Q6PIY7_GLD2_HUMAN	1	1	55.99	2.4874	2.1%
KIF2C	Q99661_KIF2C_HUMAN	1	1	81.26	2.4869	1.8%
ZFX	P17010_ZFX_HUMAN	1	1	90.46	2.4851	1.1%
EIF4A1	P60842_IF4A1_HUMAN	1	1	46.12	2.4803	2.5%
HBB	P68871_HBB_HUMAN	1	1	15.99	2.4785	6.8%
NSUN5	Q96P11_NSUN5_HUMAN	1	1	46.66	2.4753	2.3%
C3	P01024_CO3_HUMAN	1	1	187.03	2.4573	0.7%
PRMT5	O14744_ANM5_HUMAN	1	1	72.64	2.4509	1.6%
FAU	P62861_RS30_HUMAN	1	1	6.64	2.4484	16.9%
RPS24	P62847_RS24_HUMAN	1	1	15.41	2.4290	11.3%
GNL3L	Q9NVN8_GNL3L_HUMAN	1	1	65.53	2.4163	2.4%
COIL	P38432_COIL_HUMAN	1	1	62.57	2.4092	1.7%
KPNA3	O00505_IMA4_HUMAN	1	1	57.77	2.4018	1.7%
ATF7	P17544_ATF7_HUMAN	1	1	52.93	2.3898	0.03
RPL31	P62899_RL31_HUMAN	1	1	14.45	2.3783	7.2%
RUVBL1	Q9Y265_RUVB1_HUMAN	1	1	50.20	2.3740	3.5%
DDX31	Q9H8H2_DDX31_HUMAN	1	1	94.03	2.3678	1.5%
ZNF638	Q14966_ZN638_HUMAN	1	1	220.49	2.3641	0.6%
REXO4	Q9GZR2_REXO4_HUMAN	1	1	46.64	2.3604	1.9%
HIST1H2AA	Q96QV6_H2A1A_HUMAN	1	1	14.22	2.3562	6.9%
PNN	Q9H307_PININ_HUMAN	1	1	81.56	2.3540	1.5%
ZC3H11A	O75152_ZC11A_HUMAN	1	1	89.08	2.3457	1.1%
YWHAZ	P63104_1433Z_HUMAN	1	1	27.73	2.3454	5.7%
UTP3	Q9NQZ2_SAS10_HUMAN	1	1	54.53	2.3363	1.9%
CDSN	Q15517_CDSN_HUMAN	1	1	51.49	2.3275	3.4%
CT45A4	Q8N7B7_CT454_HUMAN	1	1	21.23	2.3261	5.3%
CHAF1B	Q13112_CAF1B_HUMAN	1	1	61.45	2.2924	0.02
OBSL1	O75147_OBSL1_HUMAN	1	1	206.82	2.2854	0.6%
ZNF335	Q9H4Z2_ZN335_HUMAN	1	1	144.80	2.2847	0.01
ZCCHC4	Q9H5U6_ZCHC4_HUMAN	1	1	58.97	2.2845	1.8%
RPS11	P62280_RS11_HUMAN	1	1	18.42	2.2705	0.07
PRPF6	O94906_PRP6_HUMAN	1	1	106.86	2.2638	1.1%
CTCF	P49711_CTCF_HUMAN	1	1	82.73	2.2514	1.1%
PPIA	P62937_PPIA_HUMAN	1	1	18.00	2.2445	7.3%
L3MBTL2	Q969R5_LMBL2_HUMAN	1	1	79.06	2.2437	1.6%
EEF2	P13639_EF2_HUMAN	1	1	95.28	2.2421	1.2%
DAXX	Q9UER7_DAXX_HUMAN	1	1	81.32	2.2396	1.9%
EFTUD2	Q15029_U5S1_HUMAN	1	1	109.37	2.2051	1.2%
HNRNPUL2	Q1KMD3_HNRL2_HUMAN	1	1	85.05	2.1925	1.9%
INO80	Q9ULG1_INO80_HUMAN	1	1	176.64	2.1822	0.8%
CLASP1	Q7Z460_CLAP1_HUMAN	1	1	169.35	2.1523	0.7%
RPS18	P62269_RS18_HUMAN	1	1	17.71	2.1471	5.9%
RBBP5	Q15291_RBBP5_HUMAN	1	1	59.12	2.1380	0.02
TKT	P29401_TKT_HUMAN	1	1	67.83	2.1347	0.03
WIZ	B9EGQ5_B9EGQ5_HUMAN	1	1	89.00	2.1230	1.7%
KPNB1	Q14974_IMB1_HUMAN	1	1	97.11	2.0700	1.4%
FBXL6	Q8N531_FBXL6_HUMAN	1	1	58.55	2.0656	2.6%
RPS16	P62249_RS16_HUMAN	1	1	16.44	2.0066	6.8%
LMNA	P02545_LMNA_HUMAN	1	1	74.09	1.9953	1.5%
ADD2	A0A0C4DGE1_A0A0C4DGE1_HUMAN	1	1	31.76	1.9833	3.6%
CPSF1	Q10570_CPSF1_HUMAN	1	1	160.78	1.9681	0.7%
CTNND1	O60716_CTND1_HUMAN	1	1	108.10	1.9466	1.2%
BLMH	Q13867_BLMH_HUMAN	1	1	52.53	1.9353	2.4%
UBAP2L	Q14157_UBP2L_HUMAN	1	1	114.47	1.9160	1.4%
RPS2	P15880_RS2_HUMAN	1	1	31.30	1.9150	3.8%
ALS2CR11	Q53TS8_AL2SA_HUMAN	1	1	71.11	1.8841	1.8%
MAP7D1	Q3KQU3_MA7D1_HUMAN	1	1	92.76	1.8611	1.4%
E2F7	Q96AV8_E2F7_HUMAN	1	1	99.83	1.8525	1.8%
RPL7L1	Q6DKI1_RL7L_HUMAN	1	1	28.64	1.8281	4.5%
INADL	Q8NI35_INADL_HUMAN	1	1	196.25	1.8093	0.3%
MTX1	Q13505_MTX1_HUMAN	1	1	51.44	1.8014	2.1%
RIOK2	Q9BVS4_RIOK2_HUMAN	1	1	63.24	1.7993	2.2%
TFAP2D	Q7Z6R9_AP2D_HUMAN	1	1	49.55	1.7963	1.5%
SEZ6L2	A0A087WYL5_A0A087WYL5_HUMAN	1	1	99.07	1.7920	1.2%
TEK	Q02763_TIE2_HUMAN	1	1	125.75	1.7909	0.01
OGFR	Q9NZT2_OGFR_HUMAN	1	1	73.28	1.7504	2.1%
RPS3A	P61247_RS3A_HUMAN	1	1	29.93	1.7308	0.03
KRT5	F8W0C6_F8W0C6_HUMAN	1	1	20.53	1.7087	6.2%
ANK3	Q12955_ANK3_HUMAN	1	1	480.11	1.7078	0.3%
	P01781_HV320_HUMAN	1	1	12.72	1.6960	7.8%
FRMPD3	Q5JV73_FRPD3_HUMAN	1	1	199.08	1.6775	0.6%
RPS25	P62851_RS25_HUMAN	1	1	13.73	1.6404	0.08
CEP295	Q9C0D2_CE295_HUMAN	1	1	295.00	1.6176	0.3%
SATB1	Q01826_SATB1_HUMAN	1	1	85.90	1.6131	1.3%
MTA1	Q13330_MTA1_HUMAN	1	1	80.74	1.5869	1.4%
TBX10	O75333_TBX10_HUMAN	1	1	42.31	1.5744	3.4%
ADAM10	O14672_ADA10_HUMAN	1	2	84.09	2.3536	1.3%
RPLP0P6	Q8NHW5_RLA0L_HUMAN	1	1	34.34	4.5405	4.1%
HIST1H2AB	P04908_H2A1B_HUMAN	1	1	14.13	4.3318	14.6%
PRSS3	P35030_TRY3_HUMAN	1	1	32.51	3.9869	4.3%
FTSJ3	Q8IY81_SPB1_HUMAN	1	1	96.50	3.9192	0.02
C11orf98	E9PRG8_CK098_HUMAN	1	1	13.79	3.9042	10.7%
RING1	Q06587_RING1_HUMAN	1	1	42.40	3.8338	3.4%
VTN	P04004_VTNC_HUMAN	1	1	54.27	3.8273	3.1%
TARDBP	Q13148_TADBP_HUMAN	1	1	44.71	3.5785	2.9%
malE	E2QJ64_ECOLX	1	1	43.27	3.5702	2.8%
CCDC86	Q9H6F5_CCD86_HUMAN	1	1	40.21	3.5376	3.3%
ENO1	P06733_ENOA_HUMAN	1	1	47.14	3.5108	4.1%
TUBA1B	P68363_TBA1B_HUMAN	1	1	50.12	3.4832	3.1%
INO80E	Q8NBZ0_IN80E_HUMAN	1	1	26.46	3.4803	0.07
RPL14	P50914_RL14_HUMAN	1	1	23.42	3.4706	5.6%
TBP	P20226_TBP_HUMAN	1	1	37.67	3.4131	4.4%
RPL18	Q07020_RL18_HUMAN	1	1	21.62	3.3350	6.9%
PTRF	Q6NZI2_PTRF_HUMAN	1	1	43.45	3.2900	2.8%
DNAJB6	O75190_DNJB6_HUMAN	1	1	36.06	3.2452	4.6%
NPM3	O75607_NPM3_HUMAN	1	1	19.33	3.0056	8.4%
RPL24	P83731_RL24_HUMAN	1	1	17.77	2.9652	8.3%
RRS1	Q15050_RRS1_HUMAN	1	1	41.17	2.9209	3.6%
FAU	P62861_RS30_HUMAN	1	1	6.64	2.9205	16.9%
UBA52	P62987_RL40_HUMAN	1	1	14.72	2.9108	12.5%
U2AF1	Q01081_U2AF1_HUMAN	1	1	27.85	2.7877	5.4%
CDSN	Q15517_CDSN_HUMAN	1	1	51.49	2.7512	3.4%
TUBB3	G3V542_G3V542_HUMAN	1	1	4.97	2.7419	32.6%
DLST	G3V3F0_G3V3F0_HUMAN	1	1	11.48	2.6091	14.4%
HBB	P68871_HBB_HUMAN	1	1	15.99	2.5948	6.8%
TAF1A	Q15573_TAF1A_HUMAN	1	1	52.64	2.5627	2.2%
RNF2	Q99496_RING2_HUMAN	1	1	37.63	2.5251	3.3%
DAB2	P98082_DAB2_HUMAN	1	1	82.40	2.4072	1.3%
DCAF15	Q66K64_DCA15_HUMAN	1	1	66.42	2.2415	2.2%
HIST3H3	Q16695_H31T_HUMAN	1	1	15.50	2.2312	5.1%
ZNF771	Q7L3S4_ZN771_HUMAN	1	1	35.68	2.1387	2.8%
ATP5A1	P25705_ATPA_HUMAN	1	1	59.71	2.0639	1.8%
RPF2	Q9H7B2_RPF2_HUMAN	1	1	35.56	2.0513	2.6%
RPL3L	Q92901_RL3L_HUMAN	1	1	46.27	2.0508	1.7%
PKM	P14618_KPYM_HUMAN	1	1	57.90	2.0195	1.5%
SERPINC1	P01008_ANT3_HUMAN	1	1	52.57	1.9223	1.9%
TFAP2D	Q7Z6R9_AP2D_HUMAN	1	1	49.55	1.8656	1.5%
HIST1H2BA	Q96A08_H2B1A_HUMAN	1	1	14.16	1.8380	7.1%
POLK	Q9UBT6_POLK_HUMAN	1	1	98.75	1.7271	1.1%
HIST1H2BC	P62807_H2B1C_HUMAN	1	1	13.90	1.6779	7.1%
ZMYND8	Q9ULU4_PKCB1_HUMAN	1	1	131.61	1.6334	0.8%
TCHHL1	Q5QJ38_TCHL1_HUMAN	1	1	99.22	1.5894	2.1%
PHLPP1	O60346_PHLP1_HUMAN	1	1	184.56	1.5493	0.9%
RSL24D1	Q9UHA3_RLP24_HUMAN	1	3	19.61	3.2611	9.2%
VTN	P04004_VTNC_HUMAN	1	3	54.27	2.7468	3.1%
RPL10	P27635_RL10_HUMAN	1	2	24.59	4.1653	6.1%
PRSS1	P07477_TRY1_HUMAN	1	2	26.54	3.9177	8.1%
UBA52	P62987_RL40_HUMAN	1	2	14.72	3.0999	12.5%
RPL12	P30050_RL12_HUMAN	1	2	17.81	2.7048	9.7%
SENP3	Q9H4L4_SENP3_HUMAN	1	2	64.97	2.4181	3.1%
RPL34	P49207_RL34_HUMAN	1	2	13.28	2.3024	6.8%
SAA4	P35542_SAA4_HUMAN	1	2	14.74	2.0987	6.9%
IGKC	P01834_IGKC_HUMAN	1	2	11.60	2.0402	0.17
TUBB	P07437_TBB5_HUMAN	1	2	49.64	1.9796	3.4%
PRSS3	P35030_TRY3_HUMAN	1	1	32.51	4.0017	4.3%
RPS26	P62854_RS26_HUMAN	1	1	13.01	3.8613	0.13
RPL14	P50914_RL14_HUMAN	1	1	23.42	3.7707	5.6%
GAPDH	P04406_G3P_HUMAN	1	1	36.03	3.4473	4.5%
PSMD14	O00487_PSDE_HUMAN	1	1	34.55	3.4225	4.2%
EEF1A1	P68104_EF1A1_HUMAN	1	1	50.11	3.3826	2.4%
COL14A1	Q05707_COEA1_HUMAN	1	1	193.39	3.3427	0.7%
malE	E2QJ64_ECOLX	1	1	43.27	3.1884	2.8%
TUBA1B	P68363_TBA1B_HUMAN	1	1	50.12	3.1880	3.1%
IMP3	Q9NV31_IMP3_HUMAN	1	1	21.84	3.0006	8.2%
LYZ	P61626_LYSC_HUMAN	1	1	16.53	2.9640	8.1%
RPL7	P18124_RL7_HUMAN	1	1	29.21	2.9520	4.4%
HBB	P68871_HBB_HUMAN	1	1	15.99	2.9183	6.8%
H1FX	Q92522_H1X_HUMAN	1	1	22.47	2.8896	5.6%
C4orf27	Q9NWY4_CD027_HUMAN	1	1	39.41	2.8357	0.04
CT45A4	Q8N7B7_CT454_HUMAN	1	1	21.23	2.7891	5.3%
HSP90B1	P14625_ENPL_HUMAN	1	1	92.41	2.7618	1.5%
RPL8	P62917_RL8_HUMAN	1	1	28.01	2.7317	4.3%
TUBB1	Q9H4B7_TBB1_HUMAN	1	1	50.29	2.7021	2.2%
ATP5A1	P25705_ATPA_HUMAN	1	1	59.71	2.6568	1.8%
SNRPD3	P62318_SMD3_HUMAN	1	1	13.91	2.6413	7.9%
NAV3	Q8IVL0_NAV3_HUMAN	1	1	255.49	2.4591	0.3%
F5	P12259_FA5_HUMAN	1	1	251.55	2.4556	0.4%
IGHA1	P01876_IGHA1_HUMAN	1	1	37.63	2.4145	4.8%
	IgG1_bovine	1	1	35.83	2.4036	4.9%
RPL23	P62829_RL23_HUMAN	1	1	14.86	2.3328	7.1%
ADAM10	O14672_ADA10_HUMAN	1	1	84.09	2.3041	1.3%
EMG1	Q92979_NEP1_HUMAN	1	1	26.70	2.2830	5.7%
RPS26P11	Q5JNZ5_RS26L_HUMAN	1	1	12.99	2.2700	7.8%
SERPINC1	P01008_ANT3_HUMAN	1	1	52.57	2.2112	1.9%
PRDX4	Q13162_PRDX4_HUMAN	1	1	30.52	2.2064	4.1%
GGCT	O75223_GGCT_HUMAN	1	1	20.99	2.2039	5.3%
SMC1B	Q8NDV3_SMC1B_HUMAN	1	1	143.82	2.1990	0.6%
RBM39	Q14498_RBM39_HUMAN	1	1	59.34	2.1974	2.8%
RPL15	P61313_RL15_HUMAN	1	1	24.13	2.1710	4.4%
IDH2	P48735_IDHP_HUMAN	1	1	50.88	2.1200	2.9%
BLMH	Q13867_BLMH_HUMAN	1	1	52.53	2.0823	2.4%
VGF	O15240_VGF_HUMAN	1	1	67.22	1.9894	0.02
RPL28	P46779_RL28_HUMAN	1	1	15.74	1.9445	0.08
ALDOA	P04075_ALDOA_HUMAN	1	1	39.40	1.8338	4.1%
TSGA10	Q9BZW7_TSG10_HUMAN	1	1	81.37	1.7771	0.02
ITIH2	P19823_ITIH2_HUMAN	1	1	106.40	1.7599	1.1%
RAPGEFL1	Q9UHV5_RPGFL_HUMAN	1	1	73.22	1.7432	1.5%
CST6	Q15828_CYTM_HUMAN	1	1	16.50	1.7418	7.4%
ESPL1	Q14674_ESPL1_HUMAN	1	1	233.03	1.7033	0.3%
TPRA1	Q86W33_TPRA1_HUMAN	1	1	41.03	1.6746	0.04
SPATA16	Q9BXB7_SPT16_HUMAN	1	1	65.22	1.6614	1.6%
CCDC88C	Q9P219_DAPLE_HUMAN	1	1	228.09	1.6154	0.5%
RTL1	A6NKG5_RTL1_HUMAN	1	1	154.95	1.5004	0.7%

## Sheet: K562 NPM-MLF1
Gene Symbol	reference	Unique	Total	MWT(kDa)	AVG	Coverage %
CHD7	Q9P2D1_CHD7_HUMAN	98	111	335.72	2.8851	34.2%
MKI67	P46013_KI67_HUMAN	93	107	358.47	2.9229	27.4%
NUMA1	Q14980_NUMA1_HUMAN	92	110	238.12	2.9843	42.3%
MGA	Q8IWI9_MGAP_HUMAN	71	76	331.63	2.8829	24.1%
RIF1	Q5UIP0_RIF1_HUMAN	65	71	274.29	3.2303	26.4%
UBR5	O95071_UBR5_HUMAN	61	69	309.16	2.9496	23.7%
BLM	P54132_BLM_HUMAN	60	83	158.90	2.7741	34.4%
PARP1	P09874_PARP1_HUMAN	54	61	113.01	2.8657	39.9%
HSPA8	P11142_HSP7C_HUMAN	49	208	70.85	3.0380	43.3%
HSPA5	P11021_GRP78_HUMAN	45	61	72.29	3.1940	0.54
GTF3C1	Q12789_TF3C1_HUMAN	44	47	238.72	2.7766	23.7%
BCOR	Q6W2J9_BCOR_HUMAN	44	46	192.07	3.0772	0.35
HNRNPM	P52272_HNRPM_HUMAN	40	43	77.46	2.8446	38.5%
TRIM28	Q13263_TIF1B_HUMAN	38	59	88.49	2.9856	32.8%
SETD2	Q9BYW2_SETD2_HUMAN	37	43	287.42	2.7201	15.6%
MLF1	P58340_MLF1_HUMAN	37	177	30.61	2.7535	59.3%
HSPA1A	P08107_HSP71_HUMAN	35	92	70.01	2.9087	38.1%
MDN1	Q9NU22_MDN1_HUMAN	34	35	632.42	2.8445	7.9%
TUBA1A	Q71U36_TBA1A_HUMAN	34	116	50.10	3.0608	54.5%
FLNC	Q14315_FLNC_HUMAN	33	36	290.84	2.9968	16.1%
POP1	Q99575_POP1_HUMAN	32	47	114.64	2.8445	30.7%
CHD6	Q8TD26_CHD6_HUMAN	31	35	305.22	3.0068	13.6%
TUBB2A	Q13885_TBB2A_HUMAN	31	58	49.87	3.4372	46.1%
NUP214	P35658_NU214_HUMAN	30	31	213.49	2.9077	0.18
44M2.3	Q96IC2_REXON_HUMAN	30	43	86.83	3.2833	35.7%
NPM1	P06748_NPM_HUMAN	30	202	32.55	3.3753	0.68
CCAR2	Q8N163_CCAR2_HUMAN	29	31	102.84	2.9378	34.3%
RANBP2	P49792_RBP2_HUMAN	28	28	357.97	2.7652	0.1
ZNF148	Q9UQR1_ZN148_HUMAN	27	37	88.92	3.0600	33.4%
MATR3	P43243_MATR3_HUMAN	27	33	94.56	2.6069	26.7%
PBRM1	Q86U86_PB1_HUMAN	27	29	192.83	2.7710	18.2%
SUGP2	Q8IX01_SUGP2_HUMAN	27	28	120.13	2.8093	21.8%
NOP14	P78316_NOP14_HUMAN	26	28	97.61	2.9446	20.5%
CEP170	Q5SW79_CE170_HUMAN	26	27	175.19	2.8776	22.3%
AHDC1	Q5TGY3_AHDC1_HUMAN	25	29	168.24	2.9573	19.3%
SETX	Q7Z333_SETX_HUMAN	25	29	302.69	2.5583	0.09
SGOL2	Q562F6_SGOL2_HUMAN	25	28	144.65	2.9062	22.7%
HSPA8	P11142_HSP7C_HUMAN	25	32	70.85	3.1636	31.4%
HSPA8	P11142_HSP7C_HUMAN	24	30	70.85	3.2460	23.5%
PRKDC	P78527_PRKDC_HUMAN	24	25	468.79	2.9052	6.8%
NOC4L	Q9BVI4_NOC4L_HUMAN	24	28	58.43	3.1460	48.3%
MLF1	P58340_MLF1_HUMAN	24	79	30.61	2.2693	60.8%
TCERG1	O14776_TCRG1_HUMAN	23	25	123.82	2.6205	20.8%
LAS1L	Q9Y4W2_LAS1L_HUMAN	23	29	83.01	3.0981	36.4%
TPX2	Q9ULW0_TPX2_HUMAN	22	26	85.60	2.8867	0.32
BAG5	Q9UL15_BAG5_HUMAN	22	33	51.17	3.3309	51.7%
RUVBL2	Q9Y230_RUVB2_HUMAN	22	24	51.12	3.0844	48.4%
GTF3C4	Q9UKN8_TF3C4_HUMAN	22	23	91.92	2.7258	29.3%
CASC5	Q8NG31_CASC5_HUMAN	21	24	265.22	2.8452	12.2%
FTSJ3	Q8IY81_SPB1_HUMAN	21	23	96.50	3.2290	23.8%
ZNF644	Q9H582_ZN644_HUMAN	21	21	149.47	3.2016	17.3%
NPM1	P06748_NPM_HUMAN	21	123	32.55	3.0969	42.2%
SENP5	Q96HI0_SENP5_HUMAN	21	24	86.64	2.8797	27.9%
C3orf17	Q6NW34_CC017_HUMAN	21	23	64.51	2.9601	35.8%
SLX4	Q8IY92_SLX4_HUMAN	20	24	199.89	2.8147	13.8%
BRCA1	P38398_BRCA1_HUMAN	20	23	207.59	2.8223	0.13
CWF19L2	Q2TBE0_C19L2_HUMAN	20	22	103.72	2.8790	20.4%
CDCA2	Q69YH5_CDCA2_HUMAN	20	20	112.61	3.5713	21.6%
E2F7	Q96AV8_E2F7_HUMAN	20	20	99.83	3.0553	24.6%
SNRNP200	O75643_U520_HUMAN	20	20	244.35	2.6933	9.6%
TRIM28	Q13263_TIF1B_HUMAN	20	22	88.49	2.9980	0.31
CHD4	Q14839_CHD4_HUMAN	19	24	217.87	2.7103	9.7%
ARHGEF2	Q92974_ARHG2_HUMAN	19	22	111.47	2.8291	22.2%
WIZ	O95785_WIZ_HUMAN	19	22	178.56	2.8241	0.13
NSD1	Q96L73_NSD1_HUMAN	19	21	296.46	3.1218	9.6%
RREB1	Q92766_RREB1_HUMAN	19	21	181.31	2.8021	15.5%
SMARCA5	O60264_SMCA5_HUMAN	19	20	121.83	3.0813	18.5%
SKIV2L2	P42285_SK2L2_HUMAN	19	19	117.73	2.8843	16.7%
HSPA1L	P34931_HS71L_HUMAN	19	88	70.33	2.6019	29.3%
VIM	P08670_VIME_HUMAN	19	25	53.62	3.0828	34.3%
DNAJB1	P25685_DNJB1_HUMAN	19	30	38.02	2.5928	35.9%
PI4KA	P42356_PI4KA_HUMAN	18	22	231.17	2.7572	8.8%
NUP153	P49790_NU153_HUMAN	18	19	153.84	2.9220	16.1%
ESF1	Q9H501_ESF1_HUMAN	18	19	98.73	2.8846	22.7%
MAP1B	P46821_MAP1B_HUMAN	18	18	270.47	3.3540	11.7%
DNAJB4	Q9UDY4_DNJB4_HUMAN	18	27	37.78	3.0259	38.6%
EHMT2	Q96KQ7_EHMT2_HUMAN	17	22	132.29	2.6653	16.8%
ZNF281	Q9Y2X9_ZN281_HUMAN	17	19	96.85	3.4113	29.6%
ZBTB21	Q9ULJ3_ZBT21_HUMAN	17	19	118.80	3.2143	23.9%
KDM1A	O60341_KDM1A_HUMAN	17	19	92.84	3.1895	21.5%
ZNF574	Q6ZN55_ZN574_HUMAN	17	19	98.84	3.0470	18.4%
ASPM	Q8IZT6_ASPM_HUMAN	17	19	409.54	2.9758	6.4%
ANKHD1	Q8IWZ3_ANKH1_HUMAN	17	18	269.29	3.0513	7.9%
KIAA1551	Q9HCM1_K1551_HUMAN	17	18	194.74	3.0479	12.7%
PRDM15	P57071_PRD15_HUMAN	17	18	169.16	2.9828	10.3%
BCORL1	Q5H9F3_BCORL_HUMAN	17	18	182.41	2.9230	13.8%
GTF3C3	Q9Y5Q9_TF3C3_HUMAN	17	18	101.21	2.7174	19.4%
TET1	Q8NFU7_TET1_HUMAN	17	18	235.16	2.6719	0.11
GNL2	Q13823_NOG2_HUMAN	17	18	83.60	2.5205	0.22
ATAD5	Q96QE3_ATAD5_HUMAN	17	17	207.44	3.0246	0.11
PRPF31	Q8WWY3_PRP31_HUMAN	17	18	55.42	3.2103	35.5%
SATB2	Q9UPW6_SATB2_HUMAN	17	18	82.50	3.1810	30.3%
HSPA1A	P08107_HSP71_HUMAN	16	23	70.01	2.5838	0.22
UTP14A	Q9BVJ6_UT14A_HUMAN	16	21	87.92	3.1597	27.8%
GTF3C2	Q8WUA4_TF3C2_HUMAN	16	19	100.62	3.0736	18.9%
EHMT1	Q9H9B1_EHMT1_HUMAN	16	19	141.38	2.9391	12.7%
PHF8	Q9UPP1_PHF8_HUMAN	16	19	117.79	2.8539	16.9%
QSER1	Q2KHR3_QSER1_HUMAN	16	18	189.86	2.7743	12.2%
ARHGAP21	Q5T5U3_RHG21_HUMAN	16	16	217.20	2.5822	10.3%
NOL9	Q5SY16_NOL9_HUMAN	16	25	79.27	2.9821	19.1%
HJURP	Q8NCD3_HJURP_HUMAN	16	22	83.49	2.7326	21.8%
TUBB6	Q9BUF5_TBB6_HUMAN	16	20	49.82	3.7817	44.4%
PTRF	Q6NZI2_PTRF_HUMAN	16	20	43.45	3.5980	33.6%
PKP3	Q9Y446_PKP3_HUMAN	16	18	87.03	3.0407	26.3%
MLF1	P58340_MLF1_HUMAN	15	24	30.61	2.5486	36.2%
DDX24	Q9GZR7_DDX24_HUMAN	15	18	96.27	2.9222	24.1%
SMTN	P53814_SMTN_HUMAN	15	16	99.00	3.0734	22.2%
SART1	O43290_SNUT1_HUMAN	15	15	90.20	2.9782	20.8%
BRCA2	P51587_BRCA2_HUMAN	15	15	383.99	2.7363	5.7%
PRPF8	Q6P2Q9_PRP8_HUMAN	15	15	273.43	2.2034	7.5%
ZSCAN25	Q6NSZ9_ZSC25_HUMAN	15	19	61.44	3.3121	25.2%
CCNT1	O60563_CCNT1_HUMAN	15	18	80.63	2.6254	24.9%
DBF4	Q9UBU7_DBF4A_HUMAN	15	17	76.81	2.6987	23.9%
UTP6	Q9NYH9_UTP6_HUMAN	15	16	70.15	3.2253	28.3%
NCOR1	O75376_NCOR1_HUMAN	14	17	270.04	2.6065	0.09
REST	Q13127_REST_HUMAN	14	16	121.80	3.0708	17.5%
LAS1L	Q9Y4W2_LAS1L_HUMAN	14	15	83.01	3.1322	16.6%
ZBTB10	Q96DT7_ZBT10_HUMAN	14	15	94.83	3.1041	20.8%
WAPAL	Q7Z5K2_WAPL_HUMAN	14	14	132.86	3.2404	16.1%
ZNF646	O15015_ZN646_HUMAN	14	14	200.64	3.0578	11.5%
INTS1	Q8N201_INT1_HUMAN	14	14	244.14	2.8261	8.4%
TCF12	Q99081_HTF4_HUMAN	14	19	72.92	2.9902	30.9%
EIF3D	O15371_EIF3D_HUMAN	14	15	63.93	3.1360	31.6%
ZBTB24	O43167_ZBT24_HUMAN	14	15	78.23	2.8104	27.3%
DNAJB6	O75190_DNJB6_HUMAN	14	24	36.06	2.8436	41.4%
DNTTIP2	Q5QJE6_TDIF2_HUMAN	13	20	84.42	2.6978	25.5%
ZBED6	P86452_ZBED6_HUMAN	13	16	109.90	2.8638	15.4%
TOP3A	Q13472_TOP3A_HUMAN	13	15	112.30	2.8794	13.6%
WHSC1L1	Q9BZ95_NSD3_HUMAN	13	14	161.51	3.2114	14.3%
RRP12	Q5JTH9_RRP12_HUMAN	13	14	143.61	2.9829	11.5%
C3orf17	Q6NW34_CC017_HUMAN	13	14	64.51	2.9743	0.22
SMARCC1	Q92922_SMRC1_HUMAN	13	14	122.79	2.8801	16.8%
CHAMP1	Q96JM3_CHAP1_HUMAN	13	14	89.04	2.7165	18.1%
RICTOR	Q6R327_RICTR_HUMAN	13	14	192.10	2.5513	8.1%
HSPA4	P34932_HSP74_HUMAN	13	13	94.27	3.2030	19.4%
ZEB2	O60315_ZEB2_HUMAN	13	13	136.36	2.8822	10.5%
MAP7D3	Q8IWC1_MA7D3_HUMAN	13	13	98.37	2.7239	17.9%
LUZP1	Q86V48_LUZP1_HUMAN	13	13	120.20	2.5153	16.1%
DDB1	Q16531_DDB1_HUMAN	13	13	126.89	2.3183	13.9%
WDR18	Q9BV38_WDR18_HUMAN	13	16	47.38	2.6351	30.6%
HSP90AB3P	Q58FF7_H90B3_HUMAN	13	15	68.28	2.7721	14.6%
DDX41	Q9UJV9_DDX41_HUMAN	13	15	69.79	2.7406	25.2%
SDPR	O95810_SDPR_HUMAN	13	14	47.14	3.2150	49.4%
ESCO2	Q56NI9_ESCO2_HUMAN	13	13	68.26	2.9848	25.6%
BAG2	O95816_BAG2_HUMAN	13	29	23.76	2.7643	50.7%
RPS3	P23396_RS3_HUMAN	13	16	26.67	2.9866	42.8%
SATB2	Q9UPW6_SATB2_HUMAN	12	15	82.50	3.0477	18.8%
ZCCHC8	Q6NZY4_ZCHC8_HUMAN	12	15	78.53	2.4642	23.1%
CRAMP1L	Q96RY5_CRML_HUMAN	12	13	134.64	3.3715	17.5%
ZBED4	O75132_ZBED4_HUMAN	12	13	130.24	2.6162	11.6%
BPTF	Q12830_BPTF_HUMAN	12	12	338.05	3.0648	5.6%
CLASP2	O75122_CLAP2_HUMAN	12	12	141.05	2.7361	12.5%
ARHGAP11A	Q6P4F7_RHGBA_HUMAN	12	12	113.80	2.7310	16.4%
KDM2B	Q8NHM5_KDM2B_HUMAN	12	12	152.52	2.6572	11.2%
RUVBL1	Q9Y265_RUVB1_HUMAN	12	16	50.20	3.3090	35.5%
PCGF6	Q9BYE7_PCGF6_HUMAN	12	15	39.02	3.1421	41.1%
PRAME	P78395_PRAME_HUMAN	12	15	57.85	2.8034	19.6%
L3MBTL2	Q969R5_LMBL2_HUMAN	12	14	79.06	3.2207	19.4%
DDX17	Q92841_DDX17_HUMAN	12	13	80.22	3.1570	16.7%
BLM	P54132_BLM_HUMAN	12	13	158.90	2.9373	10.2%
HDAC1	Q13547_HDAC1_HUMAN	12	13	55.07	2.8632	23.7%
HIC2	Q96JB3_HIC2_HUMAN	12	13	66.11	2.7159	17.9%
GTF3C5	Q9Y5Q8_TF3C5_HUMAN	12	12	59.53	2.7578	26.2%
RPL4	P36578_RL4_HUMAN	12	12	47.67	2.6142	0.23
TUBA1A	Q71U36_TBA1A_HUMAN	12	14	50.10	2.9818	31.9%
STUB1	Q9UNE7_CHIP_HUMAN	12	12	34.83	3.1662	39.3%
NPM1	P06748_NPM_HUMAN	12	14	32.55	2.4198	24.8%
ELMSAN1	Q6PJG2_EMSA1_HUMAN	11	13	114.92	3.0314	12.3%
CTNND1	O60716_CTND1_HUMAN	11	13	108.10	2.9609	13.3%
EFTUD2	Q15029_U5S1_HUMAN	11	12	109.37	2.9129	13.4%
PRDM10	Q9NQV6_PRD10_HUMAN	11	12	130.05	2.8886	11.2%
HSPH1	Q92598_HS105_HUMAN	11	12	96.80	2.5765	14.7%
NAT10	Q9H0A0_NAT10_HUMAN	11	12	115.66	2.5357	11.3%
OGT	O15294_OGT1_HUMAN	11	11	116.85	3.0691	12.5%
ZNF318	Q5VUA4_ZN318_HUMAN	11	11	250.96	2.8498	5.7%
URB1	O60287_NPA1P_HUMAN	11	11	254.23	2.8364	6.4%
KMT2A	Q03164_KMT2A_HUMAN	11	11	431.50	2.8314	4.7%
CENPC	Q03188_CENPC_HUMAN	11	11	106.77	2.7044	14.5%
TOP2A	P11388_TOP2A_HUMAN	11	11	174.28	2.6420	8.6%
HSPA2	P54652_HSP72_HUMAN	11	54	69.98	2.7820	12.7%
HNRNPF	P52597_HNRPF_HUMAN	11	16	45.64	2.9328	29.2%
DDX5	P17844_DDX5_HUMAN	11	15	69.10	2.8031	0.21
PPIL2	Q13356_PPIL2_HUMAN	11	14	58.79	3.1817	32.7%
YY1	P25490_TYY1_HUMAN	11	14	44.68	3.1370	0.2
HNRNPH1	P31943_HNRH1_HUMAN	11	14	49.20	3.0373	30.3%
ZNF143	P52747_ZN143_HUMAN	11	13	68.85	3.2043	25.4%
FAF1	Q9UNN5_FAF1_HUMAN	11	13	73.91	2.9936	19.7%
STK38	Q15208_STK38_HUMAN	11	13	54.16	2.9643	0.32
PDLIM7	Q9NR12_PDLI7_HUMAN	11	13	49.81	2.6177	39.6%
GNL3	Q9BVP2_GNL3_HUMAN	11	12	61.95	3.4659	21.3%
RBM39	Q14498_RBM39_HUMAN	11	12	59.34	3.3959	23.6%
ZBED5	Q49AG3_ZBED5_HUMAN	11	12	78.86	3.2115	15.7%
EEF1A1	P68104_EF1A1_HUMAN	11	12	50.11	2.9817	24.9%
CDC7	O00311_CDC7_HUMAN	11	12	63.85	2.8107	0.22
BARD1	Q99728_BARD1_HUMAN	11	11	86.59	2.8932	17.9%
MSL1	Q68DK7_MSL1_HUMAN	11	11	67.09	2.8436	22.6%
WDR76	Q9H967_WDR76_HUMAN	11	11	69.73	2.6780	18.4%
EIF3E	P60228_EIF3E_HUMAN	11	11	52.19	2.5903	25.8%
HSPA1L	P34931_HS71L_HUMAN	11	19	70.33	2.8280	16.7%
RPP30	P78346_RPP30_HUMAN	11	16	29.30	2.8068	38.4%
RPP40	O75818_RPP40_HUMAN	11	15	41.81	2.9154	23.4%
RPP38	P78345_RPP38_HUMAN	11	14	31.81	2.3706	37.8%
HSPA1A	P08107_HSP71_HUMAN	11	12	70.01	2.9537	0.19
RPS9	P46781_RS9_HUMAN	11	12	22.58	2.4865	38.1%
ADNP	Q9H2P0_ADNP_HUMAN	10	14	123.49	2.5084	13.3%
ZMYND8	Q9ULU4_PKCB1_HUMAN	10	13	131.61	3.3540	13.3%
PSD4	Q8NDX1_PSD4_HUMAN	10	13	116.18	2.8544	15.4%
HSPA1L	P34931_HS71L_HUMAN	10	13	70.33	2.7852	14.4%
GON4L	Q3T8J9_GON4L_HUMAN	10	12	248.47	2.9800	6.5%
TUBB2A	Q13885_TBB2A_HUMAN	10	11	49.87	3.4747	15.5%
KIF20B	Q96Q89_KI20B_HUMAN	10	11	210.50	2.9667	8.2%
OBSL1	O75147_OBSL1_HUMAN	10	11	206.82	2.8268	7.6%
BBX	Q8WY36_BBX_HUMAN	10	11	105.06	2.8122	11.9%
ZNF638	Q14966_ZN638_HUMAN	10	11	220.49	2.7243	6.3%
HNRNPU	Q00839_HNRPU_HUMAN	10	11	90.53	2.5223	15.3%
RBBP8	Q99708_COM1_HUMAN	10	11	101.88	2.5118	12.6%
SMARCA1	P28370_SMCA1_HUMAN	10	11	122.53	2.2798	7.5%
MCM10	Q7L590_MCM10_HUMAN	10	10	98.12	3.2134	13.7%
44M2.3	Q96IC2_REXON_HUMAN	10	10	86.83	3.1822	16.3%
POLR2B	P30876_RPB2_HUMAN	10	10	133.81	2.9388	10.6%
CAD	P27708_PYR1_HUMAN	10	10	242.83	2.8469	5.6%
EPS15	P42566_EPS15_HUMAN	10	10	98.59	2.8156	14.7%
HLTF	Q14527_HLTF_HUMAN	10	10	113.86	2.7229	12.7%
OTUD4	Q01804_OTUD4_HUMAN	10	10	123.97	2.7178	12.1%
PRR14L	Q5THK1_PR14L_HUMAN	10	10	237.15	2.5291	0.07
GPATCH2L	Q9NWQ4_GPT2L_HUMAN	10	13	54.23	3.1354	28.4%
SLU7	O95391_SLU7_HUMAN	10	13	68.34	3.0506	0.23
ZKSCAN8	Q15776_ZKSC8_HUMAN	10	13	65.77	2.8935	20.2%
CCDC8	Q9H0W5_CCDC8_HUMAN	10	12	59.34	2.5975	26.6%
WHSC1L1	Q9BZ95_NSD3_HUMAN	10	11	161.51	3.5118	11.4%
HSP90AA1	P07900_HS90A_HUMAN	10	11	84.61	3.2868	17.2%
ZNF24	P17028_ZNF24_HUMAN	10	11	42.13	3.0980	39.1%
HSPA9	P38646_GRP75_HUMAN	10	11	73.63	2.9432	20.3%
ZBTB33	Q86T24_KAISO_HUMAN	10	11	74.44	2.7974	21.6%
NFIL3	Q16649_NFIL3_HUMAN	10	10	51.44	3.1808	26.6%
MAGED2	Q9UNF1_MAGD2_HUMAN	10	10	64.91	2.8871	19.3%
E2F6	O75461_E2F6_HUMAN	10	14	31.82	2.8222	0.31
RPL13	P26373_RL13_HUMAN	10	10	24.25	2.6430	33.6%
KPNB1	Q14974_IMB1_HUMAN	9	12	97.11	3.1621	0.11
CHD9	Q3L8U1_CHD9_HUMAN	9	12	325.82	2.7924	4.7%
ZFPM1	Q8IX07_FOG1_HUMAN	9	10	104.82	3.2271	14.8%
MAP7D1	Q3KQU3_MA7D1_HUMAN	9	10	92.76	2.9414	18.4%
HJURP	Q8NCD3_HJURP_HUMAN	9	10	83.49	2.9113	14.8%
DDX21	Q9NR30_DDX21_HUMAN	9	10	87.29	2.8947	15.1%
NPM1	P06748_NPM_HUMAN	9	10	32.55	2.8639	34.4%
PPP6R3	Q5H9R7_PP6R3_HUMAN	9	10	97.61	2.7171	11.6%
ECT2	Q9H8V3_ECT2_HUMAN	9	10	103.44	2.7116	10.4%
TUBA1A	Q71U36_TBA1A_HUMAN	9	10	50.10	2.6374	20.4%
ZNF629	Q9UEG4_ZN629_HUMAN	9	10	96.56	2.5599	15.8%
RPL4	P36578_RL4_HUMAN	9	10	47.67	2.4211	21.8%
RBM39	Q14498_RBM39_HUMAN	9	9	59.34	3.3311	19.2%
ZNF106	Q9H2Y7_ZN106_HUMAN	9	9	208.75	3.3004	6.9%
RECQL4	O94761_RECQ4_HUMAN	9	9	132.99	3.1444	11.8%
TICRR	Q7Z2Z1_TICRR_HUMAN	9	9	210.73	3.0823	7.2%
PLEKHG4	Q58EX7_PKHG4_HUMAN	9	9	130.72	2.8613	10.3%
CUL7	Q14999_CUL7_HUMAN	9	9	191.04	2.7987	8.9%
IQSEC1	Q6DN90_IQEC1_HUMAN	9	9	108.25	2.6397	10.1%
ZBTB11	O95625_ZBT11_HUMAN	9	9	119.31	2.6078	12.3%
POLD1	P28340_DPOD1_HUMAN	9	9	123.55	2.5289	9.8%
IKZF1	Q13422_IKZF1_HUMAN	9	31	57.49	2.7518	18.7%
ZNF131	P52739_ZN131_HUMAN	9	12	71.38	3.6768	23.1%
KPNA2	P52292_IMA1_HUMAN	9	12	57.83	3.2030	20.6%
PINX1	Q96BK5_PINX1_HUMAN	9	11	37.01	3.1150	39.9%
RUNX1	Q01196_RUNX1_HUMAN	9	11	48.71	2.8416	21.2%
HSP90AB1	P08238_HS90B_HUMAN	9	10	83.21	3.3641	11.2%
AKAP8L	Q9ULX6_AKP8L_HUMAN	9	10	71.60	3.2254	14.1%
ZNHIT6	Q9NWK9_BCD1_HUMAN	9	10	53.88	2.9812	24.5%
BAP1	Q92560_BAP1_HUMAN	9	10	80.31	2.5950	0.14
DGCR14	Q96DF8_DGC14_HUMAN	9	9	52.54	3.5373	24.8%
FTSJ3	Q8IY81_SPB1_HUMAN	9	9	96.50	3.4443	16.4%
POP1	Q99575_POP1_HUMAN	9	9	114.64	3.0197	11.7%
TEX10	Q9NXF1_TEX10_HUMAN	9	9	105.61	3.0110	12.9%
TRIM21	P19474_RO52_HUMAN	9	9	54.14	2.6475	21.7%
MSL3	Q8N5Y2_MS3L1_HUMAN	9	9	59.79	2.4783	15.5%
RPS3A	P61247_RS3A_HUMAN	9	11	29.93	2.2374	0.28
CDK1	P06493_CDK1_HUMAN	9	10	34.07	2.8286	27.9%
DNAJB5	O75953_DNJB5_HUMAN	9	10	39.11	2.6211	28.7%
TUBB2A	Q13885_TBB2A_HUMAN	9	9	49.87	3.5295	19.6%
E4F1	Q66K89_E4F1_HUMAN	8	10	83.44	3.1715	12.8%
SCAF11	Q99590_SCAFB_HUMAN	8	10	164.55	2.7597	6.3%
IKBKAP	O95163_ELP1_HUMAN	8	10	150.16	2.5537	8.9%
AHCTF1	Q8WYP5_ELYS_HUMAN	8	9	252.34	3.5780	5.7%
NOM1	Q5C9Z4_NOM1_HUMAN	8	9	96.20	3.0198	11.6%
SHPRH	Q149N8_SHPRH_HUMAN	8	9	192.96	3.0156	5.8%
HEATR1	Q9H583_HEAT1_HUMAN	8	9	242.22	2.9961	4.3%
ZNF609	O15014_ZN609_HUMAN	8	9	151.10	2.9582	8.2%
HCFC1	P51610_HCFC1_HUMAN	8	9	208.60	2.7049	5.6%
SMARCA2	P51531_SMCA2_HUMAN	8	9	181.17	2.6807	0.06
KSR1	Q8IVT5_KSR1_HUMAN	8	9	102.10	2.5295	12.6%
BAZ2A	Q9UIF9_BAZ2A_HUMAN	8	8	211.07	3.2751	5.9%
SMARCA4	P51532_SMCA4_HUMAN	8	8	184.53	3.0084	6.4%
SAGE1	Q9NXZ1_SAGE1_HUMAN	8	8	99.16	3.0048	8.3%
PELP1	Q8IZL8_PELP1_HUMAN	8	8	119.62	2.9341	8.5%
DDX54	Q8TDD1_DDX54_HUMAN	8	8	98.53	2.8775	9.4%
DDX27	Q96GQ7_DDX27_HUMAN	8	8	89.78	2.8164	10.2%
XRN1	Q8IZH2_XRN1_HUMAN	8	8	193.98	2.6800	4.5%
ZMYM3	Q14202_ZMYM3_HUMAN	8	8	152.28	2.6772	7.4%
FAM208A	Q9UK61_F208A_HUMAN	8	8	188.91	2.6560	5.3%
TUBB3	Q13509_TBB3_HUMAN	8	13	50.40	3.3078	17.1%
HDAC2	Q92769_HDAC2_HUMAN	8	9	55.33	3.2925	14.5%
CBX4	O00257_CBX4_HUMAN	8	9	61.33	2.9338	17.1%
RBBP4	Q09028_RBBP4_HUMAN	8	9	47.63	2.8428	26.1%
FIP1L1	Q6UN15_FIP1_HUMAN	8	8	66.49	3.3652	22.6%
SENP3	Q9H4L4_SENP3_HUMAN	8	8	64.97	3.2408	14.8%
KDM1B	Q8NB78_KDM1B_HUMAN	8	8	92.04	2.8069	10.9%
DDX56	Q9NY93_DDX56_HUMAN	8	8	61.55	2.7056	14.8%
MSL2	Q9HCI7_MSL2_HUMAN	8	8	62.50	2.5857	0.14
RPP25	Q9BUL9_RPP25_HUMAN	8	14	20.62	2.5329	43.7%
CDCA5	Q96FF9_CDCA5_HUMAN	8	11	27.58	2.8467	39.7%
RPL23A	P62750_RL23A_HUMAN	8	11	17.68	2.6159	34.6%
ACTA2	P62736_ACTA_HUMAN	8	10	41.98	2.8178	16.7%
RPP25L	Q8N5L8_RP25L_HUMAN	8	10	17.62	2.6516	31.9%
RPS4X	P62701_RS4X_HUMAN	8	10	29.58	2.3078	21.3%
ABT1	Q9ULW3_ABT1_HUMAN	8	9	31.06	2.8204	22.8%
RPS6	P62753_RS6_HUMAN	8	8	28.66	3.3567	22.1%
RFC5	P40937_RFC5_HUMAN	8	8	38.47	2.6765	26.8%
CCDC71L	Q8N9Z2_CC71L_HUMAN	8	8	26.24	2.5659	32.8%
RPS18	P62269_RS18_HUMAN	8	10	17.71	2.4612	36.8%
ZSCAN25	Q6NSZ9_ZSC25_HUMAN	7	10	61.44	3.3407	14.3%
ZNF292	O60281_ZN292_HUMAN	7	9	304.62	2.7560	2.9%
GTSE1	Q9NYZ3_GTSE1_HUMAN	7	8	76.60	3.3433	15.4%
BAZ1B	Q9UIG0_BAZ1B_HUMAN	7	8	170.80	3.0102	7.1%
UBAP2L	Q14157_UBP2L_HUMAN	7	8	114.47	2.9511	10.6%
CHD3	Q12873_CHD3_HUMAN	7	8	226.45	2.8151	4.5%
PHRF1	Q9P1Y6_PHRF1_HUMAN	7	8	178.56	2.7899	7.1%
ZMYM4	Q5VZL5_ZMYM4_HUMAN	7	8	172.68	2.7810	6.2%
XPO1	O14980_XPO1_HUMAN	7	7	123.31	3.2000	8.4%
KIF23	Q02241_KIF23_HUMAN	7	7	109.99	3.0209	8.6%
ERCC4	Q92889_XPF_HUMAN	7	7	104.42	2.9915	0.09
PRRC2A	P48634_PRC2A_HUMAN	7	7	228.72	2.9242	0.07
BARD1	Q99728_BARD1_HUMAN	7	7	86.59	2.9048	12.9%
PRPF6	O94906_PRP6_HUMAN	7	7	106.86	2.8717	8.3%
ZFAT	Q9P243_ZFAT_HUMAN	7	7	138.95	2.8327	7.8%
ARID2	Q68CP9_ARID2_HUMAN	7	7	197.27	2.7209	6.9%
MASTL	Q96GX5_GWL_HUMAN	7	7	97.26	2.5677	10.9%
USP7	Q93009_UBP7_HUMAN	7	7	128.22	2.5506	7.5%
ZNF777	Q9ULD5_ZN777_HUMAN	7	7	85.12	2.3812	13.3%
HIRA	P54198_HIRA_HUMAN	7	7	111.76	2.3696	8.8%
CTCFL	Q8NI51_CTCFL_HUMAN	7	10	75.70	3.2719	13.1%
YTHDF2	Q9Y5A9_YTHD2_HUMAN	7	9	62.30	3.4266	11.1%
ZNF746	Q6NUN9_ZN746_HUMAN	7	9	69.09	3.3902	21.4%
MKI67	P46013_KI67_HUMAN	7	9	358.47	2.9221	3.4%
PHF6	Q8IWS0_PHF6_HUMAN	7	9	41.26	2.8143	22.5%
MBD4	O95243_MBD4_HUMAN	7	9	66.01	2.6218	14.7%
ZNF768	Q9H5H4_ZN768_HUMAN	7	9	60.19	2.4303	15.4%
AKAP8	O43823_AKAP8_HUMAN	7	8	76.06	3.4453	11.3%
KPNB1	Q14974_IMB1_HUMAN	7	7	97.11	3.6489	11.2%
HNRNPK	P61978_HNRPK_HUMAN	7	7	50.94	3.5453	20.1%
LARP7	Q4G0J3_LARP7_HUMAN	7	7	66.86	3.0698	16.7%
ZBTB43	O43298_ZBT43_HUMAN	7	7	52.60	2.7357	17.8%
KAT8	Q9H7Z6_KAT8_HUMAN	7	7	52.37	2.6909	0.17
LMNA	P02545_LMNA_HUMAN	7	7	74.09	2.6095	13.9%
FRG1B	Q9BZ01_FRG1B_HUMAN	7	13	20.75	2.2797	19.2%
MAGEA9	P43362_MAGA9_HUMAN	7	10	35.07	2.8622	17.1%
PPP1CA	P62136_PP1A_HUMAN	7	8	37.49	3.0471	19.7%
C3orf17	Q6NW34_CC017_HUMAN	7	7	64.51	3.1427	12.9%
CDK9	P50750_CDK9_HUMAN	7	7	42.75	2.9402	15.6%
RFC4	P35249_RFC4_HUMAN	7	7	39.66	2.8684	19.3%
HIST1H1C	P16403_H12_HUMAN	7	18	21.35	2.5505	14.6%
HIST1H4A	P62805_H4_HUMAN	7	12	11.36	2.6760	54.4%
PPIL3	Q9H2H8_PPIL3_HUMAN	7	9	18.14	2.9585	31.7%
HSPA2	P54652_HSP72_HUMAN	6	10	69.98	2.6328	0.08
CENPJ	Q9HC77_CENPJ_HUMAN	6	7	152.91	3.5969	7.2%
DCLRE1A	Q6PJP8_DCR1A_HUMAN	6	7	116.33	3.2882	8.3%
TAF1C	Q15572_TAF1C_HUMAN	6	7	95.15	2.8637	10.8%
PALB2	Q86YC2_PALB2_HUMAN	6	7	131.21	2.8416	7.9%
PHF3	Q92576_PHF3_HUMAN	6	7	229.34	2.8180	4.9%
DHX9	Q08211_DHX9_HUMAN	6	7	140.87	2.6446	5.7%
BUB1	O43683_BUB1_HUMAN	6	7	122.30	2.5476	8.4%
HK1	P19367_HXK1_HUMAN	6	7	102.42	2.5412	7.2%
BAZ1A	Q9NRL2_BAZ1A_HUMAN	6	7	178.59	2.4708	4.8%
SMARCC2	Q8TAQ2_SMRC2_HUMAN	6	6	132.80	3.6150	7.4%
SYNRG	Q9UMZ2_SYNRG_HUMAN	6	6	140.57	3.2094	8.3%
KIAA1522	Q9P206_K1522_HUMAN	6	6	107.03	3.1334	7.1%
RAD50	Q92878_RAD50_HUMAN	6	6	153.80	2.9418	5.6%
TTC3	P53804_TTC3_HUMAN	6	6	229.72	2.8975	3.7%
KIF11	P52732_KIF11_HUMAN	6	6	119.09	2.7412	6.6%
ZNF335	Q9H4Z2_ZN335_HUMAN	6	6	144.80	2.7109	5.8%
TOP2B	Q02880_TOP2B_HUMAN	6	6	183.15	2.7001	4.4%
ZMYM2	Q9UBW7_ZMYM2_HUMAN	6	6	154.81	2.6865	5.4%
MED12	Q93074_MED12_HUMAN	6	6	242.93	2.6563	4.3%
TRRAP	Q9Y4A5_TRRAP_HUMAN	6	6	437.32	2.5274	0.02
SMC1A	Q14683_SMC1A_HUMAN	6	6	143.14	2.5262	5.6%
SOGA1	O94964_SOGA1_HUMAN	6	6	159.66	2.4943	4.9%
AKAP11	Q9UKA4_AKA11_HUMAN	6	6	210.38	2.4769	4.1%
ZNF316	A6NFI3_ZN316_HUMAN	6	6	108.37	2.3922	7.9%
EXO1	Q9UQ84_EXO1_HUMAN	6	6	94.04	2.2687	0.09
TUBB	P07437_TBB5_HUMAN	6	17	49.64	3.7422	13.5%
TUBB1	Q9H4B7_TBB1_HUMAN	6	15	50.29	2.9626	6.4%
Ighg1	IGH1M_MOUSE	6	13	43.36	2.8861	13.7%
TUBB4A	P04350_TBB4A_HUMAN	6	9	49.55	3.7868	19.6%
RING1	Q06587_RING1_HUMAN	6	8	42.40	4.0637	21.9%
RCOR1	Q9UKL0_RCOR1_HUMAN	6	8	53.00	3.7394	15.8%
ZKSCAN4	Q969J2_ZKSC4_HUMAN	6	8	61.54	3.1298	15.6%
ZFP91	Q96JP5_ZFP91_HUMAN	6	8	63.41	2.9799	13.5%
PDLIM5	Q96HC4_PDLI5_HUMAN	6	8	63.90	2.7272	20.6%
KAT7	O95251_KAT7_HUMAN	6	7	70.60	3.8204	14.1%
CUL2	Q13617_CUL2_HUMAN	6	7	86.93	3.7750	0.09
DDX52	Q9Y2R4_DDX52_HUMAN	6	7	67.46	3.3248	17.2%
RPL3	P39023_RL3_HUMAN	6	7	46.08	3.1471	18.9%
HSP90AB2P	Q58FF8_H90B2_HUMAN	6	7	44.32	3.0243	15.7%
ZBTB48	P10074_ZBT48_HUMAN	6	7	77.00	2.7671	10.9%
MKRN2	Q9H000_MKRN2_HUMAN	6	7	46.91	2.4227	13.7%
MLF1	C9K0D4_C9K0D4_HUMAN	6	6	21.34	3.4179	9.6%
CDC73	Q6P1J9_CDC73_HUMAN	6	6	60.54	3.1379	14.5%
ZNF394	Q53GI3_ZN394_HUMAN	6	6	64.22	2.9481	15.7%
MSANTD4	Q8NCY6_MSD4_HUMAN	6	6	41.12	2.9300	25.8%
EIF2B4	Q9UI10_EI2BD_HUMAN	6	6	57.52	2.7713	14.7%
HNRNPC	P07910_HNRPC_HUMAN	6	10	33.65	2.2655	17.6%
RPL7	P18124_RL7_HUMAN	6	9	29.21	2.9213	29.4%
HSPA5	P11021_GRP78_HUMAN	6	9	72.29	2.7671	12.5%
FYTTD1	Q96QD9_UIF_HUMAN	6	8	35.80	2.9786	23.3%
FRG1	Q14331_FRG1_HUMAN	6	8	29.15	2.7787	0.19
C18orf21	Q32NC0_CR021_HUMAN	6	8	24.81	2.3847	15.9%
RNF2	Q99496_RING2_HUMAN	6	7	37.63	2.9516	23.5%
HAX1	O00165_HAX1_HUMAN	6	7	31.60	2.8950	35.1%
PCBP1	Q15365_PCBP1_HUMAN	6	7	37.47	2.7571	18.8%
RPS11	P62280_RS11_HUMAN	6	7	18.42	2.2163	28.5%
CBX3	Q13185_CBX3_HUMAN	6	6	20.80	2.7681	19.1%
RPL19	P84098_RL19_HUMAN	6	6	23.45	2.7197	0.26
NOL7	Q9UMY1_NOL7_HUMAN	6	6	29.41	2.7131	27.2%
RPL7L1	Q6DKI1_RL7L_HUMAN	6	6	28.64	2.6245	25.6%
HSPA8	P11142_HSP7C_HUMAN	6	9	70.85	3.2502	9.8%
HIST1H1A	Q02539_H11_HUMAN	6	7	21.83	2.5997	20.5%
H1F0	P07305_H10_HUMAN	6	6	20.85	2.4885	24.2%
FAM21A	Q641Q2_FA21A_HUMAN	5	7	147.09	2.9678	6.7%
HIST1H4A	P62805_H4_HUMAN	5	7	11.36	2.3101	50.5%
HBA1	P69905_HBA_HUMAN	5	6	15.25	2.8452	34.5%
AKAP8	O43823_AKAP8_HUMAN	5	6	76.06	2.7771	8.5%
ZNF451	Q9Y4E5_ZN451_HUMAN	5	6	121.41	2.2399	4.4%
GIGYF2	Q6Y7W6_PERQ2_HUMAN	5	5	149.98	3.4060	4.6%
RFC1	P35251_RFC1_HUMAN	5	5	128.18	3.0936	5.6%
BMP2K	Q9NSY1_BMP2K_HUMAN	5	5	129.09	2.9523	6.5%
SMC3	Q9UQE7_SMC3_HUMAN	5	5	141.45	2.9480	5.6%
CLSPN	Q9HAW4_CLSPN_HUMAN	5	5	151.00	2.9459	4.1%
HSPA5	P11021_GRP78_HUMAN	5	5	72.29	2.8686	10.2%
THRAP3	Q9Y2W1_TR150_HUMAN	5	5	108.60	2.8306	8.1%
NAV1	Q8NEY1_NAV1_HUMAN	5	5	202.35	2.6424	4.2%
TTK	P33981_TTK_HUMAN	5	5	97.01	2.6416	6.7%
ZSCAN29	Q8IWY8_ZSC29_HUMAN	5	5	96.66	2.5463	6.6%
ASXL2	Q76L83_ASXL2_HUMAN	5	5	153.72	2.5108	4.3%
ZNF521	Q96K83_ZN521_HUMAN	5	5	147.77	2.5063	4.6%
INTS5	Q6P9B9_INT5_HUMAN	5	5	107.93	2.4132	5.1%
BRPF3	Q9ULD4_BRPF3_HUMAN	5	5	135.66	2.3731	6.3%
RFX1	P22670_RFX1_HUMAN	5	5	104.69	2.3384	8.6%
NCAPG2	Q86XI2_CNDG2_HUMAN	5	5	130.88	2.1289	4.9%
ZBTB7A	O95365_ZBT7A_HUMAN	5	7	61.40	3.6450	14.9%
DNAJB6	O75190_DNJB6_HUMAN	5	7	36.06	3.3696	17.8%
TRIM38	O00635_TRI38_HUMAN	5	7	53.38	2.5650	10.1%
NET1	Q7Z628_ARHG8_HUMAN	5	6	67.70	3.3058	15.1%
MRE11A	P49959_MRE11_HUMAN	5	6	80.54	3.1928	10.5%
KIF2C	Q99661_KIF2C_HUMAN	5	6	81.26	3.0942	9.4%
HSP90AA4P	Q58FG1_HS904_HUMAN	5	6	47.68	2.8728	7.4%
RPP40	O75818_RPP40_HUMAN	5	6	41.81	2.7968	20.7%
RIOK2	Q9BVS4_RIOK2_HUMAN	5	5	63.24	3.4362	15.6%
GPATCH4	Q5T3I0_GPTC4_HUMAN	5	5	50.35	3.4340	20.2%
MAPK6	Q16659_MK06_HUMAN	5	5	82.63	3.4012	0.09
NOP58	Q9Y2X3_NOP58_HUMAN	5	5	59.54	3.3940	14.7%
TFDP1	Q14186_TFDP1_HUMAN	5	5	45.04	3.2919	17.6%
ZKSCAN1	P17029_ZKSC1_HUMAN	5	5	63.59	3.2627	14.4%
POLDIP3	Q9BY77_PDIP3_HUMAN	5	5	46.06	3.2396	21.1%
RAVER1	Q8IY67_RAVR1_HUMAN	5	5	63.84	3.1342	20.6%
DNAJC21	Q5F1R6_DJC21_HUMAN	5	5	61.99	3.0518	12.2%
KDM2B	Q8NHM5_KDM2B_HUMAN	5	5	152.52	3.0395	3.7%
LSM14B	Q9BX40_LS14B_HUMAN	5	5	42.05	2.9672	21.8%
NUFIP1	Q9UHK0_NUFP1_HUMAN	5	5	56.26	2.9516	9.1%
ZBTB39	O15060_ZBT39_HUMAN	5	5	78.95	2.8927	10.4%
LTV1	Q96GA3_LTV1_HUMAN	5	5	54.82	2.8632	11.8%
SCAI	Q8N9R8_SCAI_HUMAN	5	5	70.35	2.7944	12.4%
MATR3	P43243_MATR3_HUMAN	5	5	94.56	2.7850	10.5%
CBFA2T3	O75081_MTG16_HUMAN	5	5	71.15	2.7761	10.6%
GATAD2A	Q86YP4_P66A_HUMAN	5	5	68.02	2.7687	10.4%
CSNK2A1	P68400_CSK21_HUMAN	5	5	45.11	2.7492	18.4%
BAG1	Q99933_BAG1_HUMAN	5	5	38.76	2.7385	16.2%
RAD18	Q9NS91_RAD18_HUMAN	5	5	56.19	2.7146	9.9%
ZCCHC8	Q6NZY4_ZCHC8_HUMAN	5	5	78.53	2.6831	11.2%
MCPH1	Q8NEM0_MCPH1_HUMAN	5	5	92.82	2.6680	6.8%
ACTA2	P62736_ACTA_HUMAN	5	5	41.98	2.6523	16.4%
DNAJB4	Q9UDY4_DNJB4_HUMAN	5	5	37.78	2.5719	0.24
DNAJB1	P25685_DNJB1_HUMAN	5	5	38.02	2.5267	18.5%
DNAJB3	Q8WWF6_DNJB3_HUMAN	5	10	16.55	2.9772	24.1%
POP4	O95707_RPP29_HUMAN	5	8	25.41	3.2876	20.9%
RPL24	P83731_RL24_HUMAN	5	6	17.77	3.1198	21.7%
HIST1H1C	P16403_H12_HUMAN	5	6	21.35	3.0440	11.7%
CCDC59	Q9P031_TAP26_HUMAN	5	6	28.65	2.9417	22.4%
RPS8	P62241_RS8_HUMAN	5	6	24.19	2.8716	28.4%
HSPB1	P04792_HSPB1_HUMAN	5	6	22.77	2.6239	27.3%
EBNA1BP2	Q99848_EBP2_HUMAN	5	6	34.83	2.5639	22.5%
RPL17	P18621_RL17_HUMAN	5	6	21.38	2.3316	20.7%
BLM	P54132_BLM_HUMAN	5	5	158.90	3.0857	4.8%
CPSF4	O95639_CPSF4_HUMAN	5	5	30.23	2.8986	24.9%
PCGF1	Q9BSM1_PCGF1_HUMAN	5	5	30.33	2.8335	21.6%
PHC2	Q8IXK0_PHC2_HUMAN	5	5	90.66	2.7816	7.2%
RPL6	Q02878_RL6_HUMAN	5	5	32.71	2.6180	20.8%
RFC3	P40938_RFC3_HUMAN	5	5	40.53	2.4845	17.4%
RPL26L1	Q9UNX3_RL26L_HUMAN	5	5	17.25	2.1814	21.4%
TUBB2A	Q13885_TBB2A_HUMAN	5	9	49.87	3.0165	14.2%
RPS19BP1	Q86WX3_AROS_HUMAN	5	8	15.42	3.1054	36.8%
RPS14	P62263_RS14_HUMAN	5	7	16.26	3.0530	39.1%
BLM	P54132_BLM_HUMAN	5	7	158.90	2.6135	5.4%
POP7	O75817_POP7_HUMAN	5	7	15.64	2.3338	28.6%
TUBA1A	Q71U36_TBA1A_HUMAN	5	6	50.10	3.4262	18.4%
MLF1	P58340_MLF1_HUMAN	5	5	30.61	2.6127	25.7%
Ighg1	IGH1M_MOUSE	4	11	43.36	2.7663	6.6%
UBN2	Q6ZU65_UBN2_HUMAN	4	7	146.00	2.5792	5.4%
ZBTB40	Q9NUA8_ZBT40_HUMAN	4	6	138.03	2.7173	4.6%
ZC3H18	Q86VM9_ZCH18_HUMAN	4	6	106.32	2.6243	7.2%
HSP90AB1	P08238_HS90B_HUMAN	4	5	83.21	3.4328	6.8%
MIS18BP1	Q6P0N0_M18BP_HUMAN	4	5	129.01	3.1741	6.3%
SPICE1	Q8N0Z3_SPICE_HUMAN	4	5	96.21	3.1415	7.4%
BMS1	Q14692_BMS1_HUMAN	4	5	145.72	2.8323	3.3%
XRN2	Q9H0D6_XRN2_HUMAN	4	5	108.51	2.8009	0.06
TUBB1	Q9H4B7_TBB1_HUMAN	4	5	50.29	2.7682	6.2%
SKI	P12755_SKI_HUMAN	4	5	79.95	2.7033	7.4%
UHRF1BP1	Q6BDS2_URFB1_HUMAN	4	5	159.38	2.6519	0.03
PKN3	Q6P5Z2_PKN3_HUMAN	4	5	99.36	2.5115	0.07
	IGKC_MOUSE	4	5	11.77	2.3056	41.5%
TJP1	Q07157_ZO1_HUMAN	4	4	195.34	3.5322	3.3%
ETAA1	Q9NY74_ETAA1_HUMAN	4	4	103.38	3.4082	6.8%
ZNF407	Q9C0G0_ZN407_HUMAN	4	4	247.21	3.3621	3.5%
DHX36	Q9H2U1_DHX36_HUMAN	4	4	114.69	3.3285	6.6%
TUBB	P07437_TBB5_HUMAN	4	4	49.64	3.2424	10.1%
SENP5	Q96HI0_SENP5_HUMAN	4	4	86.64	3.2360	6.2%
ZC3H6	P61129_ZC3H6_HUMAN	4	4	131.59	3.2115	7.5%
GEN1	Q17RS7_GEN_HUMAN	4	4	102.82	3.2085	5.6%
DOT1L	Q8TEK3_DOT1L_HUMAN	4	4	184.74	3.1691	4.5%
RBM10	P98175_RBM10_HUMAN	4	4	103.47	3.1010	0.06
HAUS6	Q7Z4H7_HAUS6_HUMAN	4	4	108.55	3.0936	5.7%
ZFC3H1	O60293_ZC3H1_HUMAN	4	4	226.21	3.0567	2.9%
PIK3C2A	O00443_P3C2A_HUMAN	4	4	190.56	3.0420	3.1%
DNAJB6	O75190_DNJB6_HUMAN	4	4	36.06	3.0338	17.5%
HIST1H1C	P16403_H12_HUMAN	4	4	21.35	2.9860	10.8%
ZNF687	Q8N1G0_ZN687_HUMAN	4	4	129.45	2.9220	4.6%
DNA2	P51530_DNA2_HUMAN	4	4	120.34	2.8692	5.2%
NCAPD3	P42695_CNDD3_HUMAN	4	4	168.78	2.8631	3.9%
ERCC5	P28715_ERCC5_HUMAN	4	4	133.03	2.8396	4.6%
POGZ	Q7Z3K3_POGZ_HUMAN	4	4	155.24	2.8293	3.3%
TTLL4	Q14679_TTLL4_HUMAN	4	4	133.29	2.8020	3.9%
UIMC1	Q96RL1_UIMC1_HUMAN	4	4	79.68	2.7960	7.9%
N4BP2	Q86UW6_N4BP2_HUMAN	4	4	198.68	2.7940	3.9%
MBD6	Q96DN6_MBD6_HUMAN	4	4	101.14	2.7856	0.07
MLLT10	P55197_AF10_HUMAN	4	4	113.25	2.7854	8.9%
INTS6	Q9UL03_INT6_HUMAN	4	4	100.33	2.7740	5.1%
CPSF1	Q10570_CPSF1_HUMAN	4	4	160.78	2.7684	3.5%
HSPA4L	O95757_HS74L_HUMAN	4	4	94.45	2.7672	6.4%
NOL9	Q5SY16_NOL9_HUMAN	4	4	79.27	2.7153	6.1%
SIN3A	Q96ST3_SIN3A_HUMAN	4	4	145.08	2.7080	4.2%
TEX10	Q9NXF1_TEX10_HUMAN	4	4	105.61	2.6875	5.5%
HELZ	P42694_HELZ_HUMAN	4	4	218.83	2.6136	3.1%
DNAJB1	P25685_DNJB1_HUMAN	4	4	38.02	2.5970	14.1%
MECOM	Q03112_EVI1_HUMAN	4	4	118.20	2.5550	5.1%
TAF1L	Q8IZX4_TAF1L_HUMAN	4	4	207.17	2.4801	2.6%
MSH6	P52701_MSH6_HUMAN	4	4	152.69	2.4692	3.2%
NCOR2	Q9Y618_NCOR2_HUMAN	4	4	274.64	2.4441	2.2%
POLK	Q9UBT6_POLK_HUMAN	4	4	98.75	2.4288	4.9%
RPL6	Q02878_RL6_HUMAN	4	4	32.71	2.4239	13.2%
NRIP1	P48552_NRIP1_HUMAN	4	4	126.86	2.3984	4.7%
ZNF445	P59923_ZN445_HUMAN	4	4	118.89	2.2892	4.3%
TCOF1	Q13428_TCOF_HUMAN	4	4	152.02	2.1517	2.8%
ZNF148	Q9UQR1_ZN148_HUMAN	4	6	88.92	3.7053	8.3%
RPP30	P78346_RPP30_HUMAN	4	6	29.30	2.8862	19.8%
RNF169	Q8NCN4_RN169_HUMAN	4	6	77.15	2.8740	8.9%
PRMT5	O14744_ANM5_HUMAN	4	6	72.64	2.5966	8.2%
PRCC	Q92733_PRCC_HUMAN	4	5	52.39	3.4554	19.1%
ARFGAP2	Q8N6H7_ARFG2_HUMAN	4	5	56.69	3.3263	0.09
DNAJA2	O60884_DNJA2_HUMAN	4	5	45.72	3.2307	21.4%
MTA2	O94776_MTA2_HUMAN	4	5	74.98	3.1660	8.8%
MEPCE	Q7L2J0_MEPCE_HUMAN	4	5	74.31	3.1148	8.9%
DDX3Y	O15523_DDX3Y_HUMAN	4	5	73.11	2.9744	7.6%
RPL6	Q02878_RL6_HUMAN	4	5	32.71	2.9685	21.2%
GTSE1	Q9NYZ3_GTSE1_HUMAN	4	5	76.60	2.9550	10.7%
WDR12	Q9GZL7_WDR12_HUMAN	4	5	47.68	2.9043	14.9%
RNF2	Q99496_RING2_HUMAN	4	5	37.63	2.7783	16.1%
HBA1	P69905_HBA_HUMAN	4	5	15.25	2.7493	23.2%
BYSL	Q13895_BYST_HUMAN	4	5	49.57	2.6139	12.4%
TBL1XR1	Q9BZK7_TBL1R_HUMAN	4	4	55.56	3.8199	11.9%
U2AF2	P26368_U2AF2_HUMAN	4	4	53.47	3.7928	14.9%
ZNF579	Q8NAF0_ZN579_HUMAN	4	4	60.47	3.7260	10.1%
ASH2L	Q9UBL3_ASH2L_HUMAN	4	4	68.68	3.6187	9.6%
DNAJA1	P31689_DNJA1_HUMAN	4	4	44.84	3.4050	17.9%
HNRNPH2	P55795_HNRH2_HUMAN	4	4	49.23	3.2395	8.5%
MAGEA9	P43362_MAGA9_HUMAN	4	4	35.07	3.2282	10.5%
ARFGAP1	Q8N6T3_ARFG1_HUMAN	4	4	44.64	3.1039	13.8%
PFKP	Q01813_PFKAP_HUMAN	4	4	85.54	3.0701	7.9%
ACTB	P60709_ACTB_HUMAN	4	4	41.71	2.8868	15.5%
SUZ12	Q15022_SUZ12_HUMAN	4	4	83.00	2.7319	6.5%
MAD1L1	Q9Y6D9_MD1L1_HUMAN	4	4	83.02	2.7105	7.1%
EED	O75530_EED_HUMAN	4	4	50.17	2.7048	11.6%
SAMD1	Q6SPF0_SAMD1_HUMAN	4	4	56.02	2.6566	12.3%
ELP3	Q9H9T3_ELP3_HUMAN	4	4	62.22	2.5446	10.4%
MYC	P01106_MYC_HUMAN	4	4	48.77	2.5350	0.08
RANGAP1	P46060_RAGP1_HUMAN	4	4	63.50	2.5309	8.5%
PRPF19	Q9UMS4_PRP19_HUMAN	4	4	55.15	2.5177	9.3%
SATB1	Q01826_SATB1_HUMAN	4	4	85.90	2.5067	5.1%
SP100	P23497_SP100_HUMAN	4	4	100.35	2.5041	6.1%
POP7	O75817_POP7_HUMAN	4	7	15.64	3.1257	25.7%
	IGKC_MOUSE	4	7	11.77	2.6022	41.5%
HSPA2	P54652_HSP72_HUMAN	4	6	69.98	2.6339	5.9%
MAGEA1	P43355_MAGA1_HUMAN	4	6	34.32	2.5712	5.5%
RFC2	P35250_RFC2_HUMAN	4	5	39.13	3.3054	15.3%
SPI1	P17947_SPI1_HUMAN	4	5	31.06	3.2630	8.1%
Ighg1	IGH1M_MOUSE	4	5	43.36	2.9845	9.7%
HIST1H4A	P62805_H4_HUMAN	4	5	11.36	2.8359	40.8%
ZCCHC9	Q8N567_ZCHC9_HUMAN	4	5	30.46	2.7832	19.9%
PINX1	Q96BK5_PINX1_HUMAN	4	5	37.01	2.7289	13.1%
NIFK	Q9BYG3_MK67I_HUMAN	4	5	34.20	2.6799	12.3%
MIS12	Q9H081_MIS12_HUMAN	4	5	24.12	2.5153	18.5%
BRCC3	P46736_BRCC3_HUMAN	4	5	36.05	2.4957	12.7%
MLF2	Q15773_MLF2_HUMAN	4	5	28.13	2.4561	14.9%
RPL4	P36578_RL4_HUMAN	4	5	47.67	2.3573	9.4%
RCL1	Q9Y2P8_RCL1_HUMAN	4	4	40.82	3.1179	13.4%
IMP4	Q96G21_IMP4_HUMAN	4	4	33.74	2.8746	14.1%
RPS19BP1	Q86WX3_AROS_HUMAN	4	4	15.42	2.8729	35.3%
HIST1H1B	P16401_H15_HUMAN	4	4	22.57	2.8176	12.4%
RPS2	P15880_RS2_HUMAN	4	4	31.30	2.7426	14.3%
BAG5	Q9UL15_BAG5_HUMAN	4	4	51.17	2.6293	11.9%
FBL	P22087_FBRL_HUMAN	4	4	33.76	2.2637	10.9%
UTP11L	Q9Y3A2_UTP11_HUMAN	4	4	30.43	2.1757	9.1%
ISL2	Q96A47_ISL2_HUMAN	4	4	39.74	2.0515	13.1%
HBE1	P02100_HBE_HUMAN	4	5	16.19	3.0514	21.8%
RPS15A	P62244_RS15A_HUMAN	4	5	14.83	2.8442	31.5%
ACTA2	P62736_ACTA_HUMAN	4	5	41.98	2.4844	9.8%
HIST1H2AA	Q96QV6_H2A1A_HUMAN	4	5	14.22	2.3279	19.8%
DNAJB1	P25685_DNJB1_HUMAN	4	5	38.02	1.9273	11.8%
HSPA1L	P34931_HS71L_HUMAN	4	4	70.33	2.6343	5.6%
RPS23	P62266_RS23_HUMAN	4	4	15.80	2.4831	31.5%
HIST1H2BA	Q96A08_H2B1A_HUMAN	4	4	14.16	2.0498	23.6%
ORC1	Q13415_ORC1_HUMAN	3	5	97.29	3.2027	0.05
SPEN	Q96T58_MINT_HUMAN	3	4	402.00	3.2104	1.4%
ZBTB24	O43167_ZBT24_HUMAN	3	4	78.23	3.1000	8.8%
PHF14	O94880_PHF14_HUMAN	3	4	99.99	3.0894	3.6%
POLR2A	P24928_RPB1_HUMAN	3	4	217.04	2.7999	2.1%
TRIP12	Q14669_TRIPC_HUMAN	3	4	220.30	2.7856	2.2%
ARVCF	O00192_ARVC_HUMAN	3	4	104.58	2.4443	4.5%
SMG7	Q92540_SMG7_HUMAN	3	4	127.20	2.4293	3.1%
UBTF	P17480_UBF1_HUMAN	3	4	89.35	2.2799	4.2%
GSN	P06396_GELS_HUMAN	3	4	85.64	2.1879	5.2%
HSP90AA1	P07900_HS90A_HUMAN	3	3	84.61	4.0658	5.5%
BCR	P11274_BCR_HUMAN	3	3	142.73	3.2576	0.05
ANKRD17	O75179_ANR17_HUMAN	3	3	274.09	3.2227	1.9%
HNRNPUL2	Q1KMD3_HNRL2_HUMAN	3	3	85.05	3.2038	0.05
ZC3H11A	O75152_ZC11A_HUMAN	3	3	89.08	3.2005	4.6%
TRIM33	Q9UPN9_TRI33_HUMAN	3	3	122.46	3.0770	3.2%
TUBB3	Q13509_TBB3_HUMAN	3	3	50.40	3.0448	0.06
KIF18A	Q8NI77_KI18A_HUMAN	3	3	102.22	3.0354	0.04
MPHOSPH10	O00566_MPP10_HUMAN	3	3	78.82	3.0233	5.3%
PPP6R1	Q9UPN7_PP6R1_HUMAN	3	3	96.66	2.9925	8.5%
MSL1	Q68DK7_MSL1_HUMAN	3	3	67.09	2.9811	8.5%
HIC2	Q96JB3_HIC2_HUMAN	3	3	66.11	2.9752	6.7%
ANAPC1	Q9H1A4_APC1_HUMAN	3	3	216.36	2.9737	1.9%
EEF1A1	P68104_EF1A1_HUMAN	3	3	50.11	2.8697	10.2%
EXOC4	Q96A65_EXOC4_HUMAN	3	3	110.43	2.8412	4.7%
PTRF	Q6NZI2_PTRF_HUMAN	3	3	43.45	2.7987	12.6%
GEMIN4	P57678_GEMI4_HUMAN	3	3	119.96	2.7855	0.04
MTBP	Q96DY7_MTBP_HUMAN	3	3	102.13	2.7847	6.5%
RNF10	Q8N5U6_RNF10_HUMAN	3	3	89.87	2.7602	4.6%
IQSEC2	Q5JU85_IQEC2_HUMAN	3	3	161.64	2.7395	3.9%
ZBTB39	O15060_ZBT39_HUMAN	3	3	78.95	2.7219	5.2%
NFATC1	O95644_NFAC1_HUMAN	3	3	101.18	2.6922	3.9%
SATB1	Q01826_SATB1_HUMAN	3	3	85.90	2.6855	3.8%
KIF14	Q15058_KIF14_HUMAN	3	3	186.37	2.6731	2.5%
ZNF592	Q92610_ZN592_HUMAN	3	3	137.44	2.6705	4.1%
SP100	P23497_SP100_HUMAN	3	3	100.35	2.6655	4.2%
MTOR	P42345_MTOR_HUMAN	3	3	288.71	2.5708	1.8%
C3	P01024_CO3_HUMAN	3	3	187.03	2.5469	2.5%
SETD5	Q9C0A6_SETD5_HUMAN	3	3	157.42	2.5351	3.5%
MGA	H3BU53_H3BU53_HUMAN	3	3	127.17	2.4634	3.3%
SF3B3	Q15393_SF3B3_HUMAN	3	3	135.49	2.3565	2.9%
INTS4	Q96HW7_INT4_HUMAN	3	3	108.10	2.3515	4.2%
WIZ	M0QXA7_M0QXA7_HUMAN	3	3	103.21	2.3128	3.3%
INTS8	Q75QN2_INT8_HUMAN	3	3	113.02	2.3115	3.9%
TROAP	Q12815_TROAP_HUMAN	3	3	83.80	2.2721	4.5%
FLNA	P21333_FLNA_HUMAN	3	3	280.56	2.2569	0.9%
AMBRA1	Q9C0C7_AMRA1_HUMAN	3	3	142.42	2.2214	2.3%
ZBTB17	Q13105_ZBT17_HUMAN	3	3	87.87	2.1310	0.05
IQGAP3	Q86VI3_IQGA3_HUMAN	3	3	184.58	2.1032	2.5%
TUBA1C	Q9BQE3_TBA1C_HUMAN	3	7	49.86	3.2659	0.06
PSPC1	Q8WXF1_PSPC1_HUMAN	3	5	58.71	2.9508	9.2%
GTF2H1	P32780_TF2H1_HUMAN	3	4	61.99	4.0098	9.7%
TARDBP	Q13148_TADBP_HUMAN	3	4	44.71	3.9745	0.13
AATF	Q9NY61_AATF_HUMAN	3	4	63.09	3.5233	0.07
ZSCAN31	Q96LW9_ZSC31_HUMAN	3	4	47.26	3.2867	11.3%
DDX21	Q9NR30_DDX21_HUMAN	3	4	87.29	3.1732	5.6%
CBX2	Q14781_CBX2_HUMAN	3	4	56.05	3.1604	6.8%
MPHOSPH10	O00566_MPP10_HUMAN	3	4	78.82	3.1410	10.3%
HSP90AA5P	Q58FG0_HS905_HUMAN	3	4	38.71	2.9362	7.8%
TRAFD1	O14545_TRAD1_HUMAN	3	4	64.80	2.8437	8.6%
ZFP64	Q9NPA5_ZF64A_HUMAN	3	4	74.60	2.8317	11.7%
LDB1	Q86U70_LDB1_HUMAN	3	4	46.50	2.8130	9.7%
LRIF1	Q5T3J3_LRIF1_HUMAN	3	4	84.52	2.6544	5.2%
MYB	P10242_MYB_HUMAN	3	4	72.30	2.2764	4.8%
THAP11	Q96EK4_THA11_HUMAN	3	4	34.43	2.2356	8.3%
DDX50	Q9BQ39_DDX50_HUMAN	3	3	82.51	3.6432	0.06
PFKL	P17858_PFKAL_HUMAN	3	3	84.96	3.6270	6.5%
BRD7	Q9NPI1_BRD7_HUMAN	3	3	74.09	3.5831	9.8%
PARP1	P09874_PARP1_HUMAN	3	3	113.01	3.4103	4.4%
CDCA2	Q69YH5_CDCA2_HUMAN	3	3	112.61	3.3797	3.6%
NOP56	O00567_NOP56_HUMAN	3	3	66.01	3.3217	5.1%
DPF2	Q92785_REQU_HUMAN	3	3	44.13	3.2978	13.8%
BRE	Q9NXR7_BRE_HUMAN	3	3	43.52	3.2743	7.3%
TP73	O15350_P73_HUMAN	3	3	69.58	3.2224	7.2%
RMI1	Q9H9A7_RMI1_HUMAN	3	3	70.10	3.1885	8.2%
ERCC2	P18074_ERCC2_HUMAN	3	3	86.85	3.1790	7.1%
ACTL6A	O96019_ACL6A_HUMAN	3	3	47.43	3.1549	8.6%
CLINT1	Q14677_EPN4_HUMAN	3	3	68.22	3.1478	5.9%
TAF7	Q15545_TAF7_HUMAN	3	3	40.23	3.1185	0.12
CCT8	P50990_TCPQ_HUMAN	3	3	59.58	3.0841	6.8%
CHD7	Q9P2D1_CHD7_HUMAN	3	3	335.72	3.0393	1.4%
CDC45	O75419_CDC45_HUMAN	3	3	65.53	3.0061	3.7%
TRMT2A	Q8IZ69_TRM2A_HUMAN	3	3	68.68	2.9890	5.8%
UBA52	P62987_RL40_HUMAN	3	3	14.72	2.9632	26.6%
TRMT1L	Q7Z2T5_TRM1L_HUMAN	3	3	81.70	2.9508	10.8%
SLX4IP	Q5VYV7_SLX4I_HUMAN	3	3	45.52	2.9340	10.8%
ZBTB46	Q86UZ6_ZBT46_HUMAN	3	3	64.04	2.9241	9.5%
RNF219	Q5W0B1_RN219_HUMAN	3	3	81.07	2.9162	4.5%
MTA1	Q13330_MTA1_HUMAN	3	3	80.74	2.8883	4.9%
ANKZF1	Q9H8Y5_ANKZ1_HUMAN	3	3	80.88	2.8876	7.3%
TCP1	P17987_TCPA_HUMAN	3	3	60.31	2.8619	9.2%
SPATA5L1	Q9BVQ7_SPA5L_HUMAN	3	3	80.66	2.8536	6.1%
NR2F1	P10589_COT1_HUMAN	3	3	46.13	2.8342	7.1%
ZNF397	Q8NF99_ZN397_HUMAN	3	3	61.10	2.8014	6.7%
WDR37	Q9Y2I8_WDR37_HUMAN	3	3	54.63	2.7658	8.3%
ACSL1	P33121_ACSL1_HUMAN	3	3	77.89	2.7033	4.6%
RBBP5	Q15291_RBBP5_HUMAN	3	3	59.12	2.5624	9.1%
WT1	P19544_WT1_HUMAN	3	3	49.16	2.5569	6.5%
NFATC1	O95644_NFAC1_HUMAN	3	3	101.18	2.5212	5.4%
UTP3	Q9NQZ2_SAS10_HUMAN	3	3	54.53	2.4737	5.8%
PSMD3	O43242_PSMD3_HUMAN	3	3	60.94	2.4623	6.4%
SRFBP1	Q8NEF9_SRFB1_HUMAN	3	3	48.60	2.4477	8.2%
ZNF35	P13682_ZNF35_HUMAN	3	3	59.05	2.4458	8.3%
PPHLN1	Q8NEY8_PPHLN_HUMAN	3	3	52.71	2.3484	5.7%
IK	Q13123_RED_HUMAN	3	3	65.56	2.3351	0.07
ZNF391	Q9UJN7_ZN391_HUMAN	3	3	40.63	2.3061	0.12
RAVER1	E9PAU2_E9PAU2_HUMAN	3	3	79.53	2.2939	6.9%
BAG2	O95816_BAG2_HUMAN	3	3	23.76	2.2343	14.7%
TSPYL1	Q9H0U9_TSYL1_HUMAN	3	3	49.16	2.0902	8.9%
POLR2E	P19388_RPAB1_HUMAN	3	5	24.54	2.9351	0.11
TUBB1	Q9H4B7_TBB1_HUMAN	3	5	50.29	2.9054	4.4%
44M2.3	Q96IC2_REXON_HUMAN	3	5	86.83	2.7715	4.5%
TUBB	P07437_TBB5_HUMAN	3	5	49.64	2.3394	9.9%
RPL21	P46778_RL21_HUMAN	3	4	18.55	2.9957	0.25
HIST1H1A	Q02539_H11_HUMAN	3	4	21.83	2.9114	11.6%
FAM207A	Q9NSI2_F207A_HUMAN	3	4	25.44	2.6576	16.5%
MAX	P61244_MAX_HUMAN	3	4	18.26	2.6428	28.1%
GFI1B	Q5VTD9_GFI1B_HUMAN	3	4	37.47	2.6113	12.7%
RIF1	Q5UIP0_RIF1_HUMAN	3	4	274.29	2.5662	1.4%
WDR82	Q6UXN9_WDR82_HUMAN	3	4	35.06	2.4347	11.5%
RPL18	Q07020_RL18_HUMAN	3	3	21.62	3.5848	19.1%
CT45A1	Q5HYN5_CT451_HUMAN	3	3	21.26	3.5252	13.2%
WDR5	P61964_WDR5_HUMAN	3	3	36.57	3.3397	12.3%
BAP18	Q8IXM2_BAP18_HUMAN	3	3	17.89	3.1348	26.2%
ANXA2	P07355_ANXA2_HUMAN	3	3	38.58	3.1187	10.3%
TUBB3	Q13509_TBB3_HUMAN	3	3	50.40	3.1151	0.06
HBA1	P69905_HBA_HUMAN	3	3	15.25	3.1050	23.2%
HNRNPCL3	B7ZW38_HNRC3_HUMAN	3	3	32.01	3.0310	7.5%
RPS24	P62847_RS24_HUMAN	3	3	15.41	2.9817	20.3%
POLR1C	O15160_RPAC1_HUMAN	3	3	39.23	2.9782	6.4%
CSNK2A2	P19784_CSK22_HUMAN	3	3	41.19	2.8929	12.6%
ZWINT	O95229_ZWINT_HUMAN	3	3	31.27	2.8320	12.6%
RPS14	P62263_RS14_HUMAN	3	3	16.26	2.8071	17.9%
RPL8	P62917_RL8_HUMAN	3	3	28.01	2.7654	11.7%
HNRNPF	P52597_HNRPF_HUMAN	3	3	45.64	2.7451	0.13
BUB3	O43684_BUB3_HUMAN	3	3	37.13	2.7191	10.4%
NOP16	Q9Y3C1_NOP16_HUMAN	3	3	21.18	2.6841	11.8%
	KV2A7_MOUSE	3	3	12.27	2.6393	21.2%
DIMT1	Q9UNQ2_DIM1_HUMAN	3	3	35.21	2.6229	10.5%
HOXB9	P17482_HXB9_HUMAN	3	3	28.04	2.5902	0.16
DSN1	Q9H410_DSN1_HUMAN	3	3	40.04	2.5088	10.4%
HIC2	Q96JB3_HIC2_HUMAN	3	3	66.11	2.4779	4.6%
CCDC137	Q6PK04_CC137_HUMAN	3	3	33.21	2.4688	13.5%
GTF2H2C	Q6P1K8_T2H2L_HUMAN	3	3	44.42	2.4317	7.6%
DCAF7	P61962_DCAF7_HUMAN	3	3	38.90	2.3232	13.7%
GTF2H3	Q13889_TF2H3_HUMAN	3	3	34.36	2.3163	0.13
SRSF1	Q07955_SRSF1_HUMAN	3	3	27.73	2.2686	11.7%
PPP1R35	Q8TAP8_PPR35_HUMAN	3	3	27.94	2.1989	24.5%
RPL13AP3	Q6NVV1_R13P3_HUMAN	3	3	12.13	1.6583	18.6%
RPS16	P62249_RS16_HUMAN	3	5	16.44	2.5253	23.3%
RPS25	P62851_RS25_HUMAN	3	4	13.73	2.5072	0.24
RPS24	P62847_RS24_HUMAN	3	4	15.41	2.4207	20.3%
HSPA1A	P08107_HSP71_HUMAN	3	4	70.01	2.2546	6.1%
HIST1H1B	P16401_H15_HUMAN	3	3	22.57	3.2485	11.1%
HBG1	P69891_HBG1_HUMAN	3	3	16.13	2.7187	23.8%
RPS19	P39019_RS19_HUMAN	3	3	16.05	2.5651	0.2
RMI2	Q96E14_RMI2_HUMAN	3	3	15.86	2.3615	14.3%
ACTB	P60709_ACTB_HUMAN	3	3	41.71	2.1863	15.5%
CENPA	P49450_CENPA_HUMAN	3	3	15.98	2.1830	0.2
HIST1H2BC	P62807_H2B1C_HUMAN	3	3	13.90	2.1552	9.5%
HIST3H3	Q16695_H31T_HUMAN	3	3	15.50	1.8657	13.2%
PWP2	Q15269_PWP2_HUMAN	2	5	102.39	2.6016	3.2%
VTN	P04004_VTNC_HUMAN	2	4	54.27	3.3409	4.4%
KPNA2	P52292_IMA1_HUMAN	2	3	57.83	3.2386	6.6%
DHX37	Q8IY37_DHX37_HUMAN	2	3	129.46	3.1491	2.3%
RBM27	Q9P2N5_RBM27_HUMAN	2	3	118.64	3.0731	3.2%
ZC3H4	Q9UPT8_ZC3H4_HUMAN	2	3	140.17	3.0440	4.6%
SBNO2	Q9Y2G9_SBNO2_HUMAN	2	3	150.18	2.9880	3.3%
HK2	P52789_HXK2_HUMAN	2	3	102.31	2.8464	2.7%
BOP1	Q14137_BOP1_HUMAN	2	3	83.58	2.5958	6.4%
ZNF598	Q86UK7_ZN598_HUMAN	2	3	98.58	2.2021	2.5%
RFWD3	Q6PCD5_RFWD3_HUMAN	2	3	85.04	2.1773	2.6%
EP400	Q96L91_EP400_HUMAN	2	3	343.28	1.6269	0.9%
RPL19	P84098_RL19_HUMAN	2	2	23.45	3.8155	13.3%
SMC4	Q9NTJ3_SMC4_HUMAN	2	2	147.09	3.4885	1.9%
KIF18B	Q86Y91_KI18B_HUMAN	2	2	94.16	3.3442	3.8%
PRPF40A	O75400_PR40A_HUMAN	2	2	108.74	3.3163	3.4%
ZNF579	Q8NAF0_ZN579_HUMAN	2	2	60.47	3.2836	5.7%
HSP90AB2P	Q58FF8_H90B2_HUMAN	2	2	44.32	3.2240	5.5%
APOE	P02649_APOE_HUMAN	2	2	36.13	3.1623	6.6%
RAPGEF6	Q8TEU7_RPGF6_HUMAN	2	2	179.31	3.1611	2.1%
SENP6	Q9GZR1_SENP6_HUMAN	2	2	126.07	3.1080	2.8%
CTCF	P49711_CTCF_HUMAN	2	2	82.73	3.0518	6.3%
MCM9	Q9NXL9_MCM9_HUMAN	2	2	127.23	3.0399	3.3%
EIF4ENIF1	Q9NRA8_4ET_HUMAN	2	2	108.13	3.0248	2.8%
ABL1	P00519_ABL1_HUMAN	2	2	122.80	3.0044	2.7%
NFATC3	Q12968_NFAC3_HUMAN	2	2	115.52	2.9813	2.8%
CEP170P1	Q96L14_C170L_HUMAN	2	2	32.63	2.9758	0.14
CLASP2	E7ERI8_E7ERI8_HUMAN	2	2	165.52	2.9487	1.9%
BAG5	Q9UL15_BAG5_HUMAN	2	2	51.17	2.8996	0.06
MCM4	P33991_MCM4_HUMAN	2	2	96.50	2.8963	3.7%
UNC13D	Q70J99_UN13D_HUMAN	2	2	123.20	2.8419	2.7%
TUBB4A	P04350_TBB4A_HUMAN	2	2	49.55	2.8345	5.4%
POLR1B	Q9H9Y6_RPA2_HUMAN	2	2	128.15	2.8039	1.9%
DOCK2	Q92608_DOCK2_HUMAN	2	2	211.81	2.8034	1.5%
BRPF1	P55201_BRPF1_HUMAN	2	2	137.41	2.7677	2.6%
MYBBP1A	Q9BQG0_MBB1A_HUMAN	2	2	148.76	2.7507	1.9%
RPAP1	Q9BWH6_RPAP1_HUMAN	2	2	152.66	2.7013	2.2%
PPP1R15B	Q5SWA1_PR15B_HUMAN	2	2	79.10	2.6839	4.9%
HIVEP1	P15822_ZEP1_HUMAN	2	2	296.68	2.6834	0.01
HNRNPH1	P31943_HNRH1_HUMAN	2	2	49.20	2.6623	0.06
CHD1	O14646_CHD1_HUMAN	2	2	196.57	2.6585	0.5%
REV3L	O60673_DPOLZ_HUMAN	2	2	352.55	2.6538	0.8%
DDX10	Q13206_DDX10_HUMAN	2	2	100.83	2.5957	2.9%
HIST1H1A	Q02539_H11_HUMAN	2	2	21.83	2.5675	0.07
KDM5B	Q9UGL1_KDM5B_HUMAN	2	2	175.54	2.5470	1.7%
THOC2	Q8NI27_THOC2_HUMAN	2	2	182.66	2.5398	1.4%
A2M	P01023_A2MG_HUMAN	2	2	163.19	2.5288	1.6%
NUMA1	A0A087WY61_A0A087WY61_HUMAN	2	2	236.02	2.5166	0.6%
PTK2	Q05397_FAK1_HUMAN	2	2	119.16	2.4746	1.9%
ZFR	Q96KR1_ZFR_HUMAN	2	2	116.94	2.4647	2.8%
ZBTB43	O43298_ZBT43_HUMAN	2	2	52.60	2.4598	7.1%
CKAP5	Q14008_CKAP5_HUMAN	2	2	225.35	2.4444	1.4%
	IgG1_bovine	2	2	35.83	2.3942	6.1%
CDK13	Q14004_CDK13_HUMAN	2	2	164.82	2.3931	1.6%
NFRKB	Q6P4R8_NFRKB_HUMAN	2	2	138.92	2.3402	0.02
RPL18	Q07020_RL18_HUMAN	2	2	21.62	2.3291	10.1%
CTCFL	Q8NI51_CTCFL_HUMAN	2	2	75.70	2.3140	3.3%
NOC4L	Q9BVI4_NOC4L_HUMAN	2	2	58.43	2.2971	4.5%
POLE	Q07864_DPOE1_HUMAN	2	2	261.35	2.2767	1.1%
ERCC6L	Q2NKX8_ERC6L_HUMAN	2	2	141.02	2.2748	1.8%
AFP	P02771_FETA_HUMAN	2	2	68.63	2.2580	0.03
CHTF18	Q8WVB6_CTF18_HUMAN	2	2	107.32	2.2027	3.3%
SRSF3	P84103_SRSF3_HUMAN	2	2	19.32	2.1439	0.14
CHD8	Q9HCK8_CHD8_HUMAN	2	2	290.34	2.1275	0.7%
RPS16	P62249_RS16_HUMAN	2	2	16.44	1.9223	11.6%
RPS6	P62753_RS6_HUMAN	2	2	28.66	1.9074	0.08
COPA	P53621_COPA_HUMAN	2	2	138.26	1.8514	1.6%
ZNF384	Q8TF68_ZN384_HUMAN	2	4	63.18	3.1875	4.5%
TUBA1B	P68363_TBA1B_HUMAN	2	4	50.12	3.0947	0.06
TUBAL3	A6NHL2_TBAL3_HUMAN	2	3	49.88	4.1633	3.8%
PIAS1	O75925_PIAS1_HUMAN	2	3	71.79	3.6556	6.1%
ZNF692	Q9BU19_ZN692_HUMAN	2	3	56.93	3.5586	7.1%
DES	P17661_DESM_HUMAN	2	3	53.50	3.1093	2.8%
ANAPC5	Q9UJX4_APC5_HUMAN	2	3	85.02	3.0338	4.9%
IQCB1	Q15051_IQCB1_HUMAN	2	3	68.89	2.9218	0.04
ZKSCAN3	Q9BRR0_ZKSC3_HUMAN	2	3	60.60	2.7592	4.5%
RNF214	Q8ND24_RN214_HUMAN	2	3	77.62	2.6949	5.8%
HIST1H2AA	Q96QV6_H2A1A_HUMAN	2	3	14.22	2.2096	12.2%
ZNF548	Q8NEK5_ZN548_HUMAN	2	3	62.69	1.5346	1.3%
MAGEA10	P43363_MAGAA_HUMAN	2	2	40.75	4.1890	4.3%
EWSR1	Q01844_EWS_HUMAN	2	2	68.44	4.1758	5.8%
EZH2	Q15910_EZH2_HUMAN	2	2	85.31	4.1186	4.7%
GSG2	Q8TF76_HASP_HUMAN	2	2	88.44	3.9963	4.4%
SSRP1	Q08945_SSRP1_HUMAN	2	2	81.02	3.9064	4.9%
SF1	Q15637_SF01_HUMAN	2	2	68.29	3.8115	0.08
RACGAP1	Q9H0H5_RGAP1_HUMAN	2	2	70.98	3.7536	6.3%
GON4L	Q3T8J9_GON4L_HUMAN	2	2	248.47	3.6688	1.6%
KHDRBS1	Q07666_KHDR1_HUMAN	2	2	48.20	3.4973	9.7%
BBX	Q8WY36_BBX_HUMAN	2	2	105.06	3.4849	4.5%
ZNF3	P17036_ZNF3_HUMAN	2	2	50.88	3.4619	8.1%
ARHGAP19	Q14CB8_RHG19_HUMAN	2	2	55.72	3.4548	5.5%
GFI1B	Q5VTD9_GFI1B_HUMAN	2	2	37.47	3.4063	8.8%
LIN9	Q5TKA1_LIN9_HUMAN	2	2	61.91	3.3563	7.2%
ESRRA	P11474_ERR1_HUMAN	2	2	45.48	3.3475	0.08
KLF1	Q13351_KLF1_HUMAN	2	2	38.20	3.3281	12.2%
GLTSCR2	Q9NZM5_GSCR2_HUMAN	2	2	54.36	3.3246	6.5%
RIF1	Q5UIP0_RIF1_HUMAN	2	2	274.29	3.3000	1.2%
DNAJB3	Q8WWF6_DNJB3_HUMAN	2	2	16.55	3.2888	10.3%
DDX27	Q96GQ7_DDX27_HUMAN	2	2	89.78	3.2799	0.03
DHX15	O43143_DHX15_HUMAN	2	2	90.88	3.2548	1.5%
PRPH	P41219_PERI_HUMAN	2	2	53.62	3.2493	4.5%
ZNF652	Q9Y2D9_ZN652_HUMAN	2	2	69.70	3.2255	4.5%
CDC42EP1	Q00587_BORG5_HUMAN	2	2	40.27	3.2119	7.2%
FARSA	Q9Y285_SYFA_HUMAN	2	2	57.53	3.1684	5.5%
SSB	P05455_LA_HUMAN	2	2	46.81	3.1625	6.1%
PAPD4	Q6PIY7_GLD2_HUMAN	2	2	55.99	3.1391	0.07
BMP2K	Q9NSY1_BMP2K_HUMAN	2	2	129.09	3.0986	2.6%
PAF1	Q8N7H5_PAF1_HUMAN	2	2	59.94	3.0976	4.7%
FUS	P35637_FUS_HUMAN	2	2	53.39	3.0875	6.3%
HIST1H4A	P62805_H4_HUMAN	2	2	11.36	3.0815	17.5%
ZNF276	Q8N554_ZN276_HUMAN	2	2	67.18	3.0775	4.1%
HAUS5	O94927_HAUS5_HUMAN	2	2	71.64	3.0698	4.1%
IQSEC1	Q6DN90_IQEC1_HUMAN	2	2	108.25	3.0666	3.6%
ZNF787	Q6DD87_ZN787_HUMAN	2	2	40.52	3.0476	6.8%
ZNF655	Q8N720_ZN655_HUMAN	2	2	57.37	3.0265	4.7%
CDYL	Q9Y232_CDYL1_HUMAN	2	2	66.44	2.9975	4.7%
MCRS1	Q96EZ8_MCRS1_HUMAN	2	2	51.77	2.9966	6.5%
FAM126A	Q9BYI3_HYCCI_HUMAN	2	2	57.59	2.9871	5.4%
GNL2	Q13823_NOG2_HUMAN	2	2	83.60	2.9863	0.04
GZF1	Q9H116_GZF1_HUMAN	2	2	80.44	2.9246	4.6%
WEE1	P30291_WEE1_HUMAN	2	2	71.55	2.8933	0.04
IKZF4	Q9H2S9_IKZF4_HUMAN	2	2	64.07	2.8863	5.3%
EIF5	P55010_IF5_HUMAN	2	2	49.19	2.8413	5.6%
PTBP1	P26599_PTBP1_HUMAN	2	2	57.19	2.8043	8.1%
GTF3C3	Q9Y5Q9_TF3C3_HUMAN	2	2	101.21	2.7954	2.6%
NOL10	Q9BSC4_NOL10_HUMAN	2	2	80.25	2.7917	4.5%
TUBA4A	P68366_TBA4A_HUMAN	2	2	49.89	2.7807	5.4%
MTO1	Q9Y2Z2_MTO1_HUMAN	2	2	79.91	2.7629	6.1%
ZNF8	P17098_ZNF8_HUMAN	2	2	64.93	2.6373	4.7%
KLF3	P57682_KLF3_HUMAN	2	2	38.80	2.6175	0.07
EIF4A1	P60842_IF4A1_HUMAN	2	2	46.12	2.6131	6.2%
TRPC4AP	Q8TEL6_TP4AP_HUMAN	2	2	90.79	2.5953	4.4%
NSUN5	Q96P11_NSUN5_HUMAN	2	2	46.66	2.5758	6.1%
GATA1	P15976_GATA1_HUMAN	2	2	42.72	2.5365	5.8%
CCT6A	P40227_TCPZ_HUMAN	2	2	57.99	2.4950	0.07
IKZF1	R9R4D9_R9R4D9_HUMAN	2	2	30.01	2.4876	7.1%
TAF1B	Q53T94_TAF1B_HUMAN	2	2	68.79	2.4741	4.4%
GTF2H4	Q92759_TF2H4_HUMAN	2	2	52.15	2.4652	7.1%
MAGEA1	P43355_MAGA1_HUMAN	2	2	34.32	2.4419	2.9%
SARS	P49591_SYSC_HUMAN	2	2	58.74	2.4177	4.7%
NAP1L1	P55209_NP1L1_HUMAN	2	2	45.35	2.4127	7.2%
HSPA8	E9PN89_E9PN89_HUMAN	2	2	34.80	2.3925	3.5%
EHMT1	Q9H9B1_EHMT1_HUMAN	2	2	141.38	2.2998	2.3%
ASTE1	Q2TB18_ASTE1_HUMAN	2	2	77.04	2.2254	3.7%
BLMH	Q13867_BLMH_HUMAN	2	2	52.53	2.2106	6.8%
GNL3L	Q9NVN8_GNL3L_HUMAN	2	2	65.53	2.2064	0.05
SERPINC1	P01008_ANT3_HUMAN	2	2	52.57	2.1730	4.3%
PLK1	P53350_PLK1_HUMAN	2	2	68.21	2.1681	5.3%
TUBG1	P23258_TBG1_HUMAN	2	2	51.14	2.1674	6.4%
EPB41	P11171_41_HUMAN	2	2	96.96	2.1639	0.03
ETV6	P41212_ETV6_HUMAN	2	2	52.97	2.1628	5.5%
MACF1	Q9UPN3_MACF1_HUMAN	2	2	837.79	1.7153	0.3%
ISYNA1	Q9NPH2_INO1_HUMAN	2	2	61.03	1.6673	5.2%
SKP1	P63208_SKP1_HUMAN	2	3	18.65	2.6253	15.3%
CSNK2B	P67870_CSK2B_HUMAN	2	3	24.93	2.3712	7.9%
CBFB	Q13951_PEBB_HUMAN	2	2	21.49	3.8725	14.3%
LAS1L	Q9Y4W2_LAS1L_HUMAN	2	2	83.01	3.8520	4.2%
BMI1	P35226_BMI1_HUMAN	2	2	36.93	3.6414	0.12
FAM60A	Q9NP50_FA60A_HUMAN	2	2	24.84	3.5538	0.1
PTRF	Q6NZI2_PTRF_HUMAN	2	2	43.45	3.4028	7.2%
KLF13	Q9Y2Y9_KLF13_HUMAN	2	2	31.16	3.3346	12.8%
MAP1B	P46821_MAP1B_HUMAN	2	2	270.47	3.3085	1.1%
RYBP	Q8N488_RYBP_HUMAN	2	2	24.81	3.2376	19.3%
ZC3H8	Q8N5P1_ZC3H8_HUMAN	2	2	33.55	3.1781	8.6%
NSA2	O95478_NSA2_HUMAN	2	2	30.05	3.1398	11.2%
PPP1CB	P62140_PP1B_HUMAN	2	2	37.16	3.0565	3.1%
RPL11	P62913_RL11_HUMAN	2	2	20.24	3.0415	11.8%
DNTTIP1	Q9H147_TDIF1_HUMAN	2	2	36.99	3.0295	9.1%
DNAJC9	Q8WXX5_DNJC9_HUMAN	2	2	29.89	2.9933	8.8%
FAM204A	Q9H8W3_F204A_HUMAN	2	2	27.00	2.9630	11.2%
RNF34	Q969K3_RNF34_HUMAN	2	2	41.61	2.9341	7.3%
RPL27A	P46776_RL27A_HUMAN	2	2	16.55	2.9320	8.8%
ARL4A	P40617_ARL4A_HUMAN	2	2	22.60	2.9164	11.5%
JUN	P05412_JUN_HUMAN	2	2	35.65	2.8284	0.1
ZSCAN25	Q6NSZ9_ZSC25_HUMAN	2	2	61.44	2.8249	4.6%
ACTB	P60709_ACTB_HUMAN	2	2	41.71	2.8092	7.5%
TAF1D	Q9H5J8_TAF1D_HUMAN	2	2	32.04	2.7885	0.09
TFPT	P0C1Z6_TFPT_HUMAN	2	2	28.26	2.7805	7.9%
POP1	Q99575_POP1_HUMAN	2	2	114.64	2.7204	2.2%
CAPZA1	P52907_CAZA1_HUMAN	2	2	32.90	2.7071	9.1%
NGDN	Q8NEJ9_NGDN_HUMAN	2	2	35.87	2.6958	0.07
OSGEP	Q9NPF4_OSGEP_HUMAN	2	2	36.40	2.6933	8.4%
EXOSC2	Q13868_EXOS2_HUMAN	2	2	32.77	2.6868	9.2%
RRP15	Q9Y3B9_RRP15_HUMAN	2	2	31.46	2.6789	6.4%
FAM96A	Q9H5X1_FA96A_HUMAN	2	2	18.34	2.6730	14.4%
UBA52	P62987_RL40_HUMAN	2	2	14.72	2.6227	19.5%
RPS16	P62249_RS16_HUMAN	2	2	16.44	2.5515	14.4%
APOE	P02649_APOE_HUMAN	2	2	36.13	2.4459	6.6%
WDR77	Q9BQA1_MEP50_HUMAN	2	2	36.70	2.4338	7.9%
CAPZB	P47756_CAPZB_HUMAN	2	2	31.33	2.4141	8.7%
RPS25	P62851_RS25_HUMAN	2	2	13.73	2.3653	15.2%
EEF1A1	P68104_EF1A1_HUMAN	2	2	50.11	2.3596	4.1%
ACTR2	P61160_ARP2_HUMAN	2	2	44.73	2.3583	7.4%
INO80C	Q6PI98_IN80C_HUMAN	2	2	20.63	2.3497	15.6%
RPS18	P62269_RS18_HUMAN	2	2	17.71	2.3470	11.2%
RPL3	P39023_RL3_HUMAN	2	2	46.08	2.2230	0.04
BRIX1	Q8TDN6_BRX1_HUMAN	2	2	41.37	2.2215	5.7%
PPIL3	Q9H2H8_PPIL3_HUMAN	2	2	18.14	2.2053	15.5%
ZNHIT3	Q15649_ZNHI3_HUMAN	2	2	17.60	2.2016	13.5%
CSNK2A1	P68400_CSK21_HUMAN	2	2	45.11	2.1727	5.1%
ZNF740	Q8NDX6_ZN740_HUMAN	2	2	21.84	2.1133	4.7%
RPL5	P46777_RL5_HUMAN	2	2	34.34	2.0439	7.4%
HBA1	P69905_HBA_HUMAN	2	5	15.25	2.4340	16.9%
HIST1H2BB	P33778_H2B1B_HUMAN	2	4	13.94	3.3355	22.2%
HIST1H2AD	P20671_H2A1D_HUMAN	2	4	14.10	3.1509	23.1%
RPS27L	Q71UM5_RS27L_HUMAN	2	4	9.47	2.5637	15.5%
HBB	P68871_HBB_HUMAN	2	3	15.99	2.5252	15.6%
RPL31	P62899_RL31_HUMAN	2	3	14.45	2.1029	15.2%
RPS27	P42677_RS27_HUMAN	2	2	9.45	2.7381	15.5%
RPS20	P60866_RS20_HUMAN	2	2	13.36	2.6156	19.3%
RPL27A	P46776_RL27A_HUMAN	2	2	16.55	2.5324	8.8%
BAG2	O95816_BAG2_HUMAN	2	2	23.76	2.5116	12.8%
FAU	P62861_RS30_HUMAN	2	2	6.64	2.4962	18.6%
TUBB4A	P04350_TBB4A_HUMAN	2	2	49.55	2.4866	3.4%
RPL34	P49207_RL34_HUMAN	2	2	13.28	2.4546	10.3%
HSPA5	P11021_GRP78_HUMAN	2	2	72.29	2.4494	3.8%
TRMT112	Q9UI30_TR112_HUMAN	2	2	14.19	2.2652	22.4%
TRIM28	Q13263_TIF1B_HUMAN	2	2	88.49	2.2425	4.3%
SCGB1D2	O95969_SG1D2_HUMAN	2	2	9.92	2.1895	22.2%
RPL35A	P18077_RL35A_HUMAN	2	2	12.53	2.1819	7.3%
PKM	P14618_KPYM_HUMAN	2	2	57.90	2.1665	3.2%
APOE	P02649_APOE_HUMAN	2	2	36.13	1.9775	4.7%
SP1	P08047_SP1_HUMAN	1	2	80.64	6.9272	3.6%
ATAD2	Q6PL18_ATAD2_HUMAN	1	2	158.46	3.4234	1.3%
	Q6ZSR9_YJ005_HUMAN	1	2	37.95	3.2978	5.1%
INTS2	Q9H0H0_INT2_HUMAN	1	2	134.24	3.2275	1.2%
HIST1H2AB	P04908_H2A1B_HUMAN	1	2	14.13	3.0648	14.6%
DGKQ	P52824_DGKQ_HUMAN	1	2	101.09	2.9583	1.3%
SHROOM1	Q2M3G4_SHRM1_HUMAN	1	2	90.73	2.8121	0.02
STARD8	Q92502_STAR8_HUMAN	1	2	112.53	2.7096	2.2%
GSG2	Q8TF76_HASP_HUMAN	1	2	88.44	2.6787	1.6%
TBR1	Q16650_TBR1_HUMAN	1	2	74.01	2.4279	1.8%
SEC16A	O15027_SC16A_HUMAN	1	2	233.37	2.2526	0.6%
DBF4	Q9UBU7_DBF4A_HUMAN	1	2	76.81	2.0373	1.5%
ANKRD12	Q6UB98_ANR12_HUMAN	1	2	235.51	1.9083	0.7%
CCDC88A	Q3V6T2_GRDN_HUMAN	1	2	215.91	1.8970	0.6%
SRCAP	Q6ZRS2_SRCAP_HUMAN	1	2	343.34	1.8576	0.3%
NUP107	P57740_NU107_HUMAN	1	1	106.31	5.3664	1.8%
PJA2	O43164_PJA2_HUMAN	1	1	78.17	4.6459	2.1%
FASN	P49327_FAS_HUMAN	1	1	273.25	4.4139	0.6%
GPATCH4	Q5T3I0_GPTC4_HUMAN	1	1	50.35	4.3995	3.8%
HIST1H2BB	P33778_H2B1B_HUMAN	1	1	13.94	4.3840	11.9%
RSBN1L	Q6PCB5_RSBNL_HUMAN	1	1	94.81	4.2443	1.5%
PAN3	Q58A45_PAN3_HUMAN	1	1	95.55	4.1737	2.9%
JADE2	Q9NQC1_JADE2_HUMAN	1	1	87.41	4.1427	2.2%
HNRNPUL1	Q9BUJ2_HNRL1_HUMAN	1	1	95.68	4.0661	1.8%
ATG2B	Q96BY7_ATG2B_HUMAN	1	1	232.62	4.0580	0.8%
MAST3	O60307_MAST3_HUMAN	1	1	143.05	4.0382	1.4%
IWS1	Q96ST2_IWS1_HUMAN	1	1	91.90	4.0378	1.7%
ACTA2	P62736_ACTA_HUMAN	1	1	41.98	3.9136	4.2%
PRSS3	P35030_TRY3_HUMAN	1	1	32.51	3.9017	4.3%
HNRNPF	P52597_HNRPF_HUMAN	1	1	45.64	3.8542	3.9%
PHF2	O75151_PHF2_HUMAN	1	1	120.70	3.8408	1.3%
ZMYND8	A0A0A0MRQ3_A0A0A0MRQ3_HUMAN	1	1	123.42	3.8304	1.5%
UBA52	P62987_RL40_HUMAN	1	1	14.72	3.8301	12.5%
KRI1	Q8N9T8_KRI1_HUMAN	1	1	82.55	3.8276	1.7%
RNF169	Q8NCN4_RN169_HUMAN	1	1	77.15	3.7948	3.1%
KMT2E	Q8IZD2_KMT2E_HUMAN	1	1	204.84	3.7782	0.7%
APOC3	P02656_APOC3_HUMAN	1	1	10.85	3.7373	16.2%
	IgG1b_bovine	1	1	35.88	3.6974	8.5%
C10orf12	Q8N655_CJ012_HUMAN	1	1	137.14	3.6521	1.4%
DNAJB3	Q8WWF6_DNJB3_HUMAN	1	1	16.55	3.6469	0.09
GCN1L1	Q92616_GCN1L_HUMAN	1	1	292.57	3.6172	0.7%
BAG2	O95816_BAG2_HUMAN	1	1	23.76	3.5783	5.2%
PPP1R10	Q96QC0_PP1RA_HUMAN	1	1	99.00	3.4907	1.1%
TSR1	Q2NL82_TSR1_HUMAN	1	1	91.75	3.4151	1.9%
KDM6B	O15054_KDM6B_HUMAN	1	1	176.52	3.3930	0.9%
IPO5	O00410_IPO5_HUMAN	1	1	123.55	3.3667	0.01
TUBA1B	P68363_TBA1B_HUMAN	1	1	50.12	3.3646	3.1%
TSPYL2	Q9H2G4_TSYL2_HUMAN	1	1	79.39	3.3612	3.3%
YY1	P25490_TYY1_HUMAN	1	1	44.68	3.3220	4.8%
ARHGEF2	V9GYF0_V9GYF0_HUMAN	1	1	29.46	3.2914	3.8%
ARID5B	Q14865_ARI5B_HUMAN	1	1	132.29	3.2895	1.6%
malE	E2QJ64_ECOLX	1	1	43.27	3.2644	2.8%
ZMYM1	Q5SVZ6_ZMYM1_HUMAN	1	1	128.63	3.2613	0.9%
UBR4	Q5T4S7_UBR4_HUMAN	1	1	573.48	3.2518	0.4%
HIST1H2AD	P20671_H2A1D_HUMAN	1	1	14.10	3.2448	17.7%
HBB	P68871_HBB_HUMAN	1	1	15.99	3.2408	6.8%
MAGEA9	P43362_MAGA9_HUMAN	1	1	35.07	3.2405	4.4%
ZFP91	Q96JP5_ZFP91_HUMAN	1	1	63.41	3.2273	4.4%
CAMTA2	O94983_CMTA2_HUMAN	1	1	131.45	3.1846	1.2%
HUWE1	Q7Z6Z7_HUWE1_HUMAN	1	1	481.59	3.1771	0.3%
FARP2	O94887_FARP2_HUMAN	1	1	119.81	3.1716	0.02
IKZF1	Q13422_IKZF1_HUMAN	1	1	57.49	3.1714	3.5%
LARP4B	Q92615_LAR4B_HUMAN	1	1	80.50	3.1527	2.3%
TUBB4B	P68371_TBB4B_HUMAN	1	1	49.80	3.1235	2.7%
AP2A1	O95782_AP2A1_HUMAN	1	1	107.48	3.1212	0.01
ARHGEF40	Q8TER5_ARH40_HUMAN	1	1	164.56	3.1175	0.7%
WWC2	Q6AWC2_WWC2_HUMAN	1	1	133.81	3.0814	1.2%
TUBB6	Q9BUF5_TBB6_HUMAN	1	1	49.82	3.0651	3.4%
BUB1B	O60566_BUB1B_HUMAN	1	1	119.47	3.0648	1.1%
EHMT2	A2ABF8_A2ABF8_HUMAN	1	1	135.33	3.0624	1.1%
SERPINF1	P36955_PEDF_HUMAN	1	1	46.28	3.0519	3.3%
EDEM3	Q9BZQ6_EDEM3_HUMAN	1	1	104.60	3.0405	1.3%
PRAME	P78395_PRAME_HUMAN	1	1	57.85	2.9685	3.3%
ZHX1	Q9UKY1_ZHX1_HUMAN	1	1	98.04	2.9546	1.3%
MAST2	Q6P0Q8_MAST2_HUMAN	1	1	196.31	2.9437	0.8%
ZNF142	P52746_ZN142_HUMAN	1	1	187.76	2.9389	0.8%
WRN	Q14191_WRN_HUMAN	1	1	162.36	2.9238	0.01
CLASP1	Q7Z460_CLAP1_HUMAN	1	1	169.35	2.9170	0.8%
EIF4A1	P60842_IF4A1_HUMAN	1	1	46.12	2.8795	2.5%
IPO7	O95373_IPO7_HUMAN	1	1	119.44	2.8725	1.2%
DNAJC6	O75061_AUXI_HUMAN	1	1	99.93	2.8228	1.3%
FANCM	Q8IYD8_FANCM_HUMAN	1	1	232.05	2.8208	0.7%
SRBD1	Q8N5C6_SRBD1_HUMAN	1	1	111.71	2.8194	1.3%
ZFPM2	Q8WW38_FOG2_HUMAN	1	1	128.08	2.8182	1.3%
SPATA5	Q8NB90_SPAT5_HUMAN	1	1	97.84	2.8099	1.3%
RNPS1	Q15287_RNPS1_HUMAN	1	1	34.19	2.7645	4.9%
AFTPH	Q6ULP2_AFTIN_HUMAN	1	1	102.14	2.7361	1.1%
VPS11	Q9H270_VPS11_HUMAN	1	1	107.77	2.7355	1.6%
ZFX	P17010_ZFX_HUMAN	1	1	90.46	2.7322	1.1%
GFI1B	Q5VTD9_GFI1B_HUMAN	1	1	37.47	2.7258	5.2%
TUBB3	G3V542_G3V542_HUMAN	1	1	4.97	2.7067	32.6%
SECISBP2L	Q93073_SBP2L_HUMAN	1	1	121.70	2.6713	1.1%
RUVBL1	Q9Y265_RUVB1_HUMAN	1	1	50.20	2.6499	3.5%
DDX42	Q86XP3_DDX42_HUMAN	1	1	102.91	2.6482	1.1%
POLR3B	Q9NW08_RPC2_HUMAN	1	1	127.70	2.6464	0.9%
BAP1	Q92560_BAP1_HUMAN	1	1	80.31	2.6437	1.5%
JMJD1C	Q15652_JHD2C_HUMAN	1	1	284.35	2.6285	0.6%
NCL	P19338_NUCL_HUMAN	1	1	76.57	2.5830	0.02
DGKI	O75912_DGKI_HUMAN	1	1	116.92	2.5741	1.4%
TJP2	Q9UDY2_ZO2_HUMAN	1	1	133.88	2.5732	1.4%
ZCCHC6	Q5VYS8_TUT7_HUMAN	1	1	171.12	2.5664	0.8%
SFPQ	P23246_SFPQ_HUMAN	1	1	76.10	2.5555	2.1%
WDR62	O43379_WDR62_HUMAN	1	1	165.85	2.5275	0.8%
GSE1	Q14687_GSE1_HUMAN	1	1	136.08	2.5228	0.9%
TCF20	Q9UGU0_TCF20_HUMAN	1	1	211.64	2.4977	0.6%
ZSWIM8	A7E2V4_ZSWM8_HUMAN	1	1	197.17	2.4874	0.7%
PARG	Q86W56_PARG_HUMAN	1	1	111.04	2.4719	1.1%
PLEC	Q15149_PLEC_HUMAN	1	1	531.47	2.4546	0.3%
ABR	Q12979_ABR_HUMAN	1	1	97.54	2.4483	1.2%
GHSR	Q92847_GHSR_HUMAN	1	1	41.30	2.4431	2.7%
FLNB	O75369_FLNB_HUMAN	1	1	277.99	2.4394	0.6%
SERPINC1	P01008_ANT3_HUMAN	1	1	52.57	2.4344	2.4%
NUP160	Q12769_NU160_HUMAN	1	1	162.02	2.4317	0.9%
RBM26	Q5T8P6_RBM26_HUMAN	1	1	113.53	2.4316	1.2%
CASP8AP2	Q9UKL3_C8AP2_HUMAN	1	1	222.52	2.4279	0.6%
DHX15	O43143_DHX15_HUMAN	1	1	90.88	2.4225	1.5%
SDPR	O95810_SDPR_HUMAN	1	1	47.14	2.4202	0.04
PLD1	Q13393_PLD1_HUMAN	1	1	124.11	2.4202	0.9%
GTF2I	P78347_GTF2I_HUMAN	1	1	112.35	2.4201	0.9%
TYK2	P29597_TYK2_HUMAN	1	1	133.56	2.4119	0.01
AHNAK	Q09666_AHNK_HUMAN	1	1	628.70	2.4039	0.3%
BLMH	Q13867_BLMH_HUMAN	1	1	52.53	2.3944	2.4%
PROSER1	Q86XN7_PRSR1_HUMAN	1	1	95.64	2.3821	1.1%
COL14A1	Q05707_COEA1_HUMAN	1	1	193.39	2.3692	0.4%
ZC3HAV1	Q7Z2W4_ZCCHV_HUMAN	1	1	101.37	2.3502	1.7%
ANXA2	P07355_ANXA2_HUMAN	1	1	38.58	2.3393	2.7%
ITIH2	P19823_ITIH2_HUMAN	1	1	106.40	2.3383	1.6%
VARS	P26640_SYVC_HUMAN	1	1	140.39	2.3271	1.2%
RPS6KA6	Q9UK32_KS6A6_HUMAN	1	1	83.82	2.3242	1.7%
CDSN	Q15517_CDSN_HUMAN	1	1	51.49	2.3120	3.4%
YEATS2	Q9ULM3_YETS2_HUMAN	1	1	150.69	2.3069	0.8%
MAP1A	P78559_MAP1A_HUMAN	1	1	305.30	2.3044	0.4%
MLH3	Q9UHC1_MLH3_HUMAN	1	1	163.61	2.2716	0.7%
EML3	Q32P44_EMAL3_HUMAN	1	1	95.14	2.2615	1.2%
KANSL1	Q7Z3B3_KANL1_HUMAN	1	1	120.95	2.2496	1.4%
AKAP8L	Q9ULX6_AKP8L_HUMAN	1	1	71.60	2.2481	2.8%
RFX7	Q2KHR2_RFX7_HUMAN	1	1	146.80	2.2376	0.01
WIZ	B9EGQ5_B9EGQ5_HUMAN	1	1	89.00	2.2287	1.7%
ATP5A1	P25705_ATPA_HUMAN	1	1	59.71	2.2235	1.8%
RCOR2	Q8IZ40_RCOR2_HUMAN	1	1	57.98	2.2161	1.5%
STIL	Q15468_STIL_HUMAN	1	1	142.86	2.2118	0.8%
DENND4C	Q5VZ89_DEN4C_HUMAN	1	1	186.74	2.1979	0.7%
NKAPL	Q5M9Q1_NKAPL_HUMAN	1	1	46.28	2.1972	2.5%
DDX20	Q9UHI6_DDX20_HUMAN	1	1	92.18	2.1755	1.2%
RPS9	P46781_RS9_HUMAN	1	1	22.58	2.1750	5.7%
L3MBTL2	Q969R5_LMBL2_HUMAN	1	1	79.06	2.1533	1.8%
NBN	O60934_NBN_HUMAN	1	1	84.91	2.1491	1.7%
ANKRD32	Q9BQI6_ANR32_HUMAN	1	1	120.97	2.1448	1.4%
INO80	Q9ULG1_INO80_HUMAN	1	1	176.64	2.1367	0.6%
LTF	P02788_TRFL_HUMAN	1	1	78.13	2.1305	1.3%
C9	P02748_CO9_HUMAN	1	1	63.13	2.1299	1.6%
EXOSC10	Q01780_EXOSX_HUMAN	1	1	100.77	2.1286	0.02
ALMS1	Q8TCU4_ALMS1_HUMAN	1	1	460.68	2.1177	0.4%
ACIN1	Q9UKV3_ACINU_HUMAN	1	1	151.77	2.1002	0.9%
DENND4C	R4GNB2_R4GNB2_HUMAN	1	1	212.58	2.1002	0.6%
ZC3H3	Q8IXZ2_ZC3H3_HUMAN	1	1	101.88	2.0973	1.6%
SCAF8	Q9UPN6_SCAF8_HUMAN	1	1	140.43	2.0765	0.9%
RNF112	Q9ULX5_RN112_HUMAN	1	1	68.25	2.0590	1.9%
SAP130	Q9H0E3_SP130_HUMAN	1	1	110.26	2.0575	0.01
DDX46	Q7L014_DDX46_HUMAN	1	1	117.29	2.0389	0.01
MAPK6	Q16659_MK06_HUMAN	1	1	82.63	2.0376	2.1%
HSPA9	P38646_GRP75_HUMAN	1	1	73.63	2.0318	2.2%
SLC26A3	P40879_S26A3_HUMAN	1	1	84.45	2.0283	1.4%
KDM5C	P41229_KDM5C_HUMAN	1	1	175.61	2.0275	0.6%
FARP2	H7C3M7_H7C3M7_HUMAN	1	1	51.56	2.0210	2.3%
POF1B	Q8WVV4_POF1B_HUMAN	1	1	68.02	2.0118	1.7%
SECISBP2	Q96T21_SEBP2_HUMAN	1	1	95.40	2.0077	1.2%
ITIH3	Q06033_ITIH3_HUMAN	1	1	99.79	1.9984	1.1%
C4A	P0C0L4_CO4A_HUMAN	1	1	192.66	1.9975	0.4%
ZEB1	P37275_ZEB1_HUMAN	1	1	124.00	1.9823	0.8%
KDM1B	Q8NB78_KDM1B_HUMAN	1	1	92.04	1.9740	1.5%
ETNPPL	Q8TBG4_AT2L1_HUMAN	1	1	55.64	1.9473	0.02
TMIGD3	P0DMS9_TMIG3_HUMAN	1	1	30.31	1.9361	4.1%
MSL2	Q9HCI7_MSL2_HUMAN	1	1	62.50	1.9076	1.9%
MLLT6	P55198_AF17_HUMAN	1	1	112.01	1.8545	0.01
OSBPL8	Q9BZF1_OSBL8_HUMAN	1	1	101.13	1.8210	1.2%
NXF2	Q9GZY0_NXF2_HUMAN	1	1	71.58	1.8200	1.8%
RPL23A	P62750_RL23A_HUMAN	1	1	17.68	1.8125	8.3%
FBRS	Q9HAH7_FBRS_HUMAN	1	1	48.36	1.7942	2.4%
RLF	Q13129_RLF_HUMAN	1	1	217.81	1.7682	0.7%
ADAMTS5	Q9UNA0_ATS5_HUMAN	1	1	101.65	1.7453	0.8%
RDH12	Q96NR8_RDH12_HUMAN	1	1	35.07	1.7282	4.4%
SYNE2	Q8WXH0_SYNE2_HUMAN	1	1	795.94	1.7065	0.1%
ZXDB	P98169_ZXDB_HUMAN	1	1	84.74	1.6571	1.2%
UTRN	P46939_UTRO_HUMAN	1	1	394.22	1.6540	0.4%
ZBTB44	A0A0A0MTE9_A0A0A0MTE9_HUMAN	1	1	19.87	1.6531	6.1%
ERBB2IP	Q96RT1_LAP2_HUMAN	1	1	158.20	1.5874	0.4%
ACTB	P60709_ACTB_HUMAN	1	1	41.71	1.5596	2.7%
SMCHD1	A6NHR9_SMHD1_HUMAN	1	1	226.23	1.5247	0.6%
NR2F2	P24468_COT2_HUMAN	1	5	45.54	1.7558	2.2%
ANKRD30A	Q9BXX3_AN30A_HUMAN	1	3	158.74	1.6728	0.5%
SP1	P08047_SP1_HUMAN	1	2	80.64	4.9835	3.6%
YBX1	P67809_YBOX1_HUMAN	1	2	35.90	3.6686	9.3%
PELP1	Q8IZL8_PELP1_HUMAN	1	2	119.62	3.4716	1.2%
ECD	O95905_SGT1_HUMAN	1	2	72.71	3.4333	0.03
HSP90B1	P14625_ENPL_HUMAN	1	2	92.41	3.3750	1.5%
VCP	P55072_TERA_HUMAN	1	2	89.27	3.3624	2.1%
TAF1C	Q15572_TAF1C_HUMAN	1	2	95.15	2.8571	1.5%
ZNF326	Q5BKZ1_ZN326_HUMAN	1	2	65.61	2.8518	2.1%
TTC26	A0AVF1_IFT56_HUMAN	1	2	64.14	2.7286	3.6%
ZNF92	Q03936_ZNF92_HUMAN	1	2	68.44	2.6345	1.7%
DVL3	Q92997_DVL3_HUMAN	1	2	78.01	2.1694	1.7%
TRAF4	Q9BUZ4_TRAF4_HUMAN	1	2	53.51	2.1181	3.4%
ZNF362	Q5T0B9_ZN362_HUMAN	1	2	45.79	2.0924	2.4%
KIF1A	Q12756_KIF1A_HUMAN	1	2	190.94	1.9845	0.6%
TUBA1B	F8VVB9_F8VVB9_HUMAN	1	2	27.45	1.8885	2.4%
PCDHGA2	Q9Y5H1_PCDG2_HUMAN	1	2	101.42	1.8449	0.01
NBAS	A2RRP1_NBAS_HUMAN	1	2	268.40	1.7017	0.3%
TFDP2	Q14188_TFDP2_HUMAN	1	1	49.21	5.0670	3.1%
HEXIM1	O94992_HEXI1_HUMAN	1	1	40.60	4.9091	4.7%
ZNF280B	Q86YH2_Z280B_HUMAN	1	1	61.54	4.7688	3.1%
TFCP2	Q12800_TFCP2_HUMAN	1	1	57.22	4.7414	3.6%
HSP90AA2	Q14568_HS902_HUMAN	1	1	39.34	4.6935	5.8%
HIST1H2AB	P04908_H2A1B_HUMAN	1	1	14.13	4.5232	14.6%
ATP5B	P06576_ATPB_HUMAN	1	1	56.52	4.4509	2.5%
FBXO28	Q9NVF7_FBX28_HUMAN	1	1	41.12	4.4320	3.8%
PRKCA	P17252_KPCA_HUMAN	1	1	76.70	4.4276	1.8%
DDX3X	O00571_DDX3X_HUMAN	1	1	73.20	4.3561	1.8%
FOXJ3	Q9UPW0_FOXJ3_HUMAN	1	1	68.92	4.3238	2.4%
PRSS3	P35030_TRY3_HUMAN	1	1	32.51	4.2815	4.3%
HOOK3	Q86VS8_HOOK3_HUMAN	1	1	83.07	4.2614	1.9%
SP3	Q02447_SP3_HUMAN	1	1	81.88	4.2573	3.6%
MSH5	O43196_MSH5_HUMAN	1	1	92.82	4.0276	1.9%
HAUS3	Q68CZ6_HAUS3_HUMAN	1	1	69.61	4.0044	3.5%
WDR75	Q8IWA0_WDR75_HUMAN	1	1	94.44	3.9713	2.3%
EME1	Q96AY2_EME1_HUMAN	1	1	63.21	3.9257	3.7%
SYNCRIP	O60506_HNRPQ_HUMAN	1	1	69.56	3.8852	2.1%
HIST1H2BB	P33778_H2B1B_HUMAN	1	1	13.94	3.8793	11.9%
MARCH7	Q9H992_MARH7_HUMAN	1	1	78.00	3.8335	0.02
SSX2IP	Q9Y2D8_ADIP_HUMAN	1	1	71.19	3.8012	2.3%
ZNF653	Q96CK0_ZN653_HUMAN	1	1	67.19	3.7895	1.6%
DSN1	Q9H410_DSN1_HUMAN	1	1	40.04	3.7605	4.2%
TBX15	Q96SF7_TBX15_HUMAN	1	1	65.72	3.7496	3.7%
LARP4B	Q92615_LAR4B_HUMAN	1	1	80.50	3.7347	2.3%
SNAP91	O60641_AP180_HUMAN	1	1	92.44	3.7220	1.3%
SSBP3	Q9BWW4_SSBP3_HUMAN	1	1	40.39	3.7059	4.4%
ZNF121	P58317_ZN121_HUMAN	1	1	44.67	3.6830	3.3%
ZBTB2	Q8N680_ZBTB2_HUMAN	1	1	57.30	3.6829	4.7%
VTN	P04004_VTNC_HUMAN	1	1	54.27	3.6735	3.1%
ALKBH5	Q6P6C2_ALKB5_HUMAN	1	1	44.23	3.6257	7.4%
PHC2	Q8IXK0_PHC2_HUMAN	1	1	90.66	3.5963	1.5%
ZNF239	Q16600_ZN239_HUMAN	1	1	51.56	3.5606	2.8%
BEND7	Q8N7W2_BEND7_HUMAN	1	1	57.51	3.5508	2.1%
RPS2	P15880_RS2_HUMAN	1	1	31.30	3.5200	4.4%
CCT5	P48643_TCPE_HUMAN	1	1	59.63	3.4981	0.03
HAUS8	Q9BT25_HAUS8_HUMAN	1	1	44.83	3.4978	3.4%
TUBA4A	C9JQ00_C9JQ00_HUMAN	1	1	19.80	3.4874	16.1%
MAP3K7	O43318_M3K7_HUMAN	1	1	67.15	3.4811	2.8%
TAL1	P17542_TAL1_HUMAN	1	1	34.25	3.4653	3.6%
TBP	P20226_TBP_HUMAN	1	1	37.67	3.4629	4.4%
GATAD2B	Q8WXI9_P66B_HUMAN	1	1	65.22	3.4446	4.2%
HDAC3	O15379_HDAC3_HUMAN	1	1	48.82	3.4269	0.04
MCM7	P33993_MCM7_HUMAN	1	1	81.26	3.4259	2.6%
MEN1	O00255_MEN1_HUMAN	1	1	67.98	3.4257	2.3%
KIF2B	Q8N4N8_KIF2B_HUMAN	1	1	76.21	3.3927	1.6%
HNRNPD	Q14103_HNRPD_HUMAN	1	1	38.41	3.3776	3.9%
ZNF460	Q14592_ZN460_HUMAN	1	1	63.62	3.3743	2.3%
TUBB3	G3V542_G3V542_HUMAN	1	1	4.97	3.3506	32.6%
ZBTB26	Q9HCK0_ZBT26_HUMAN	1	1	49.92	3.3412	2.5%
CCT3	P49368_TCPG_HUMAN	1	1	60.50	3.3352	0.02
DDX5	J3QR62_J3QR62_HUMAN	1	1	5.48	3.3188	0.25
ZNF616	Q08AN1_ZN616_HUMAN	1	1	90.22	3.3162	1.3%
CHAF1B	Q13112_CAF1B_HUMAN	1	1	61.45	3.3157	0.02
DNAJC7	Q99615_DNJC7_HUMAN	1	1	56.40	3.3056	3.6%
SMARCE1	Q969G3_SMCE1_HUMAN	1	1	46.62	3.3030	2.9%
FAM188B	Q4G0A6_F188B_HUMAN	1	1	84.32	3.3014	3.4%
SMARCB1	Q12824_SNF5_HUMAN	1	1	44.11	3.3006	3.6%
SMARCD2	Q92925_SMRD2_HUMAN	1	1	58.88	3.2464	2.8%
TUBB4B	P68371_TBB4B_HUMAN	1	1	49.80	3.2394	2.7%
CDKN2AIP	Q9NXV6_CARF_HUMAN	1	1	61.09	3.2355	2.4%
ARMCX5	Q6P1M9_ARMX5_HUMAN	1	1	62.31	3.2215	0.02
PTBP3	O95758_PTBP3_HUMAN	1	1	59.65	3.2095	3.6%
ZNF672	Q499Z4_ZN672_HUMAN	1	1	50.19	3.1963	2.2%
malE	E2QJ64_ECOLX	1	1	43.27	3.1824	2.8%
GTPBP2	Q9BX10_GTPB2_HUMAN	1	1	65.73	3.1230	2.2%
TRIP6	Q15654_TRIP6_HUMAN	1	1	50.26	3.1144	4.4%
HP1BP3	Q5SSJ5_HP1B3_HUMAN	1	1	61.17	3.0609	0.02
ELF4	Q99607_ELF4_HUMAN	1	1	70.69	3.0567	2.6%
NUP93	Q8N1F7_NUP93_HUMAN	1	1	93.43	3.0433	3.2%
ZSCAN26	Q16670_ZSC26_HUMAN	1	1	55.22	3.0404	2.1%
ZNF273	Q14593_ZN273_HUMAN	1	1	64.93	3.0074	1.8%
MYBL2	P10244_MYBB_HUMAN	1	1	78.72	2.9889	1.7%
RPL19	P84098_RL19_HUMAN	1	1	23.45	2.9867	8.7%
RPAP3	Q9H6T3_RPAP3_HUMAN	1	1	75.67	2.9833	2.6%
CCAR2	Q8N163_CCAR2_HUMAN	1	1	102.84	2.9764	1.5%
FAM199X	Q6PEV8_F199X_HUMAN	1	1	42.77	2.9749	3.9%
RIOK1	Q9BRS2_RIOK1_HUMAN	1	1	65.54	2.9696	2.1%
SP2	Q02086_SP2_HUMAN	1	1	64.86	2.9576	2.6%
FAM53B	Q14153_FA53B_HUMAN	1	1	45.74	2.9471	3.1%
THAP4	Q8WY91_THAP4_HUMAN	1	1	62.85	2.9435	2.8%
CENPC	Q03188_CENPC_HUMAN	1	1	106.77	2.9401	1.4%
HNRNPCL3	B7ZW38_HNRC3_HUMAN	1	1	32.01	2.9324	4.1%
HNRNPR	O43390_HNRPR_HUMAN	1	1	70.90	2.9262	2.1%
BRCA1	P38398_BRCA1_HUMAN	1	1	207.59	2.9170	0.5%
SMARCD1	Q96GM5_SMRD1_HUMAN	1	1	58.20	2.9127	2.5%
ZBTB1	Q9Y2K1_ZBTB1_HUMAN	1	1	81.96	2.9023	1.8%
WDR36	Q8NI36_WDR36_HUMAN	1	1	105.26	2.8828	1.6%
CDC20	Q12834_CDC20_HUMAN	1	1	54.69	2.8651	2.8%
TRIM56	Q9BRZ2_TRI56_HUMAN	1	1	81.44	2.8355	1.9%
DMAP1	Q9NPF5_DMAP1_HUMAN	1	1	52.96	2.8023	2.6%
CTNND1	O60716_CTND1_HUMAN	1	1	108.10	2.7921	1.2%
PPAN	Q9NQ55_SSF1_HUMAN	1	1	53.16	2.7768	0.03
TNFAIP2	Q03169_TNAP2_HUMAN	1	1	72.62	2.7761	1.7%
YTHDF1	Q9BYJ9_YTHD1_HUMAN	1	1	60.84	2.7634	1.6%
RAF1	P04049_RAF1_HUMAN	1	1	73.00	2.7503	1.7%
RBMX	P38159_RBMX_HUMAN	1	1	42.31	2.7448	3.3%
PWP2	Q15269_PWP2_HUMAN	1	1	102.39	2.7058	1.4%
FIZ1	Q96SL8_FIZ1_HUMAN	1	1	51.96	2.6938	2.4%
RLIM	Q9NVW2_RNF12_HUMAN	1	1	68.51	2.6807	2.2%
SSBP2	P81877_SSBP2_HUMAN	1	1	37.80	2.6790	2.8%
DNAJB2	P25686_DNJB2_HUMAN	1	1	35.56	2.6717	3.1%
TUBB6	K7ES63_K7ES63_HUMAN	1	1	12.58	2.6578	12.1%
ZNF205	O95201_ZN205_HUMAN	1	1	60.59	2.6485	2.3%
NSUN2	Q08J23_NSUN2_HUMAN	1	1	86.42	2.6162	1.4%
MAEA	Q7L5Y9_MAEA_HUMAN	1	1	45.26	2.6073	2.3%
WDR74	Q6RFH5_WDR74_HUMAN	1	1	42.41	2.5868	4.2%
MAPKAP1	Q9BPZ7_SIN1_HUMAN	1	1	59.09	2.5860	1.5%
HBB	P68871_HBB_HUMAN	1	1	15.99	2.5795	6.8%
CCDC59	Q9P031_TAP26_HUMAN	1	1	28.65	2.5638	4.6%
HSPA8	E9PK54_E9PK54_HUMAN	1	1	19.94	2.5566	6.6%
FLYWCH1	Q4VC44_FWCH1_HUMAN	1	1	80.06	2.5485	1.4%
RSBN1	Q5VWQ0_RSBN1_HUMAN	1	1	90.02	2.5478	0.02
NFIA	Q12857_NFIA_HUMAN	1	1	55.91	2.5446	2.2%
ZNF282	Q9UDV7_ZN282_HUMAN	1	1	74.25	2.5298	2.1%
DNTTIP2	Q5QJE6_TDIF2_HUMAN	1	1	84.42	2.5286	0.02
AUNIP	Q9H7T9_AUNIP_HUMAN	1	1	40.23	2.5280	3.4%
FBXL6	Q8N531_FBXL6_HUMAN	1	1	58.55	2.5113	2.6%
TARS2	Q9BW92_SYTM_HUMAN	1	1	80.99	2.4900	1.8%
PRPF4	O43172_PRP4_HUMAN	1	1	58.41	2.4776	2.3%
CBX6	O95503_CBX6_HUMAN	1	1	43.87	2.4686	4.6%
PHF10	Q8WUB8_PHF10_HUMAN	1	1	56.02	2.4624	3.6%
MTMR14	Q8NCE2_MTMRE_HUMAN	1	1	72.16	2.4298	1.4%
VWA9	Q96SY0_VWA9_HUMAN	1	1	57.43	2.4244	2.3%
TGS1	Q96RS0_TGS1_HUMAN	1	1	96.56	2.4161	1.3%
FBXW8	Q8N3Y1_FBXW8_HUMAN	1	1	67.35	2.4082	1.8%
ICE1	Q9Y2F5_ICE1_HUMAN	1	1	247.74	2.4068	0.8%
TIA1	P31483_TIA1_HUMAN	1	1	42.94	2.3832	3.4%
ZFP1	Q6P2D0_ZFP1_HUMAN	1	1	47.49	2.3788	2.9%
PARN	O95453_PARN_HUMAN	1	1	73.40	2.3600	0.02
LUC7L2	Q9Y383_LC7L2_HUMAN	1	1	46.49	2.3502	2.6%
SNRNP48	Q6IEG0_SNR48_HUMAN	1	1	39.94	2.3501	3.5%
PRKRIR	O43422_P52K_HUMAN	1	1	87.65	2.3441	1.8%
MACC1	Q6ZN28_MACC1_HUMAN	1	1	96.58	2.3319	1.4%
DKC1	O60832_DKC1_HUMAN	1	1	57.64	2.3039	3.5%
NOB1	Q9ULX3_NOB1_HUMAN	1	1	46.65	2.2800	2.2%
CPSF3L	Q5TA45_INT11_HUMAN	1	1	67.62	2.2756	1.7%
RNF34	Q969K3_RNF34_HUMAN	1	1	41.61	2.2624	3.8%
MINA	Q8IUF8_MINA_HUMAN	1	1	52.77	2.2529	0.03
ADAM10	O14672_ADA10_HUMAN	1	1	84.09	2.2507	1.3%
GTPBP4	Q9BZE4_NOG1_HUMAN	1	1	73.92	2.1867	1.6%
RPS16	P62249_RS16_HUMAN	1	1	16.44	2.1566	6.8%
TRIM25	Q14258_TRI25_HUMAN	1	1	70.93	2.1477	1.6%
ZFX	P17010_ZFX_HUMAN	1	1	90.46	2.1234	1.1%
TGM4	P49221_TGM4_HUMAN	1	1	77.10	2.1209	0.02
KIF2A	O00139_KIF2A_HUMAN	1	1	79.90	2.1174	1.3%
ZNF212	Q9UDV6_ZN212_HUMAN	1	1	55.41	2.1127	0.02
BRAF	P15056_BRAF_HUMAN	1	1	84.38	2.0909	1.4%
NUP50	Q9UKX7_NUP50_HUMAN	1	1	50.11	2.0789	2.1%
EPB41L5	Q9HCM4_E41L5_HUMAN	1	1	81.80	2.0748	1.9%
RPL23A	P62750_RL23A_HUMAN	1	1	17.68	2.0549	8.3%
KIAA0319L	Q8IZA0_K319L_HUMAN	1	1	115.59	2.0277	1.4%
ARCN1	P48444_COPD_HUMAN	1	1	57.17	2.0257	2.3%
CCT7	Q99832_TCPH_HUMAN	1	1	59.33	2.0228	1.3%
NR3C1	P04150_GCR_HUMAN	1	1	85.60	2.0197	1.2%
MICU3	Q86XE3_MICU3_HUMAN	1	1	60.67	2.0166	1.5%
RAPSN	Q13702_RAPSN_HUMAN	1	1	46.30	2.0136	3.2%
ACTL7A	Q9Y615_ACL7A_HUMAN	1	1	48.61	1.9905	2.3%
LIN54	Q6MZP7_LIN54_HUMAN	1	1	79.44	1.9712	1.6%
CHEK1	O14757_CHK1_HUMAN	1	1	54.40	1.9603	2.3%
MIER2	Q8N344_MIER2_HUMAN	1	1	59.91	1.9563	1.7%
SUMO1	P63165_SUMO1_HUMAN	1	1	11.55	1.9319	6.9%
AP5Z1	O43299_AP5Z1_HUMAN	1	1	88.55	1.9314	0.9%
TPRA1	Q86W33_TPRA1_HUMAN	1	1	41.03	1.9171	0.04
ZNF526	Q8TF50_ZN526_HUMAN	1	1	73.57	1.9115	1.3%
FUT10	Q6P4F1_FUT10_HUMAN	1	1	56.06	1.8819	2.3%
RSL1D1	O76021_RL1D1_HUMAN	1	1	54.94	1.8718	3.9%
EZR	P15311_EZRI_HUMAN	1	1	69.37	1.8572	1.5%
NCF2	P19878_NCF2_HUMAN	1	1	59.72	1.8486	1.3%
NOP9	Q86U38_NOP9_HUMAN	1	1	69.39	1.8405	2.2%
EP300	Q09472_EP300_HUMAN	1	1	263.99	1.7864	0.4%
STK38L	Q9Y2H1_ST38L_HUMAN	1	1	53.97	1.7596	1.5%
IKZF5	Q9H5V7_IKZF5_HUMAN	1	1	46.48	1.7488	2.1%
CCDC88C	Q9P219_DAPLE_HUMAN	1	1	228.09	1.7413	0.6%
PSMD6	Q15008_PSMD6_HUMAN	1	1	45.50	1.7313	2.1%
ICE2	Q659A1_ICE2_HUMAN	1	1	109.94	1.7311	2.1%
PPIL1	Q9Y3C6_PPIL1_HUMAN	1	1	18.23	1.6858	3.6%
CDK11A	Q9UQ88_CD11A_HUMAN	1	1	91.31	1.6392	0.9%
NPM3	O75607_NPM3_HUMAN	1	4	19.33	2.7967	8.4%
HSPD1	P10809_CH60_HUMAN	1	3	61.02	3.9487	3.7%
HIST1H2AD	P20671_H2A1D_HUMAN	1	3	14.10	3.4501	17.7%
U2AF1	Q01081_U2AF1_HUMAN	1	3	27.85	2.6892	5.4%
DNAJB2	P25686_DNJB2_HUMAN	1	3	35.56	2.2761	3.1%
ANKRD30A	Q9BXX3_AN30A_HUMAN	1	3	158.74	1.5373	0.5%
HIST1H2BB	P33778_H2B1B_HUMAN	1	2	13.94	3.9313	11.9%
RPL14	P50914_RL14_HUMAN	1	2	23.42	3.8986	5.6%
COL14A1	Q05707_COEA1_HUMAN	1	2	193.39	3.7709	0.7%
MKI67	P46013_KI67_HUMAN	1	2	358.47	2.9420	0.4%
ERCC1	P07992_ERCC1_HUMAN	1	2	32.54	2.7889	0.03
PSMA4	P25789_PSA4_HUMAN	1	2	29.47	2.5728	3.8%
GSDMB	Q8TAX9_GSDMB_HUMAN	1	2	46.76	2.3838	4.4%
TUBAL3	A6NHL2_TBAL3_HUMAN	1	2	49.88	2.2565	3.8%
CDSN	Q15517_CDSN_HUMAN	1	2	51.49	2.2266	3.4%
RASSF5	Q8WWW0_RASF5_HUMAN	1	2	47.06	2.2014	2.6%
MAZ	I3L0M3_I3L0M3_HUMAN	1	2	10.05	1.9529	9.6%
RBM4	Q9BWF3_RBM4_HUMAN	1	1	40.29	4.8664	4.4%
CBX1	P83916_CBX1_HUMAN	1	1	21.40	4.5262	8.6%
DNAJB9	Q9UBS3_DNJB9_HUMAN	1	1	25.50	4.3195	6.3%
RING1	Q06587_RING1_HUMAN	1	1	42.40	4.2178	3.4%
PRSS3	P35030_TRY3_HUMAN	1	1	32.51	4.0235	4.3%
YWHAG	P61981_1433G_HUMAN	1	1	28.28	4.0151	5.7%
SMN1	Q16637_SMN_HUMAN	1	1	31.83	3.9797	6.1%
YWHAZ	P63104_1433Z_HUMAN	1	1	27.73	3.9715	5.7%
RBM7	Q9Y580_RBM7_HUMAN	1	1	30.48	3.9578	5.3%
WDR45	Q9Y484_WIPI4_HUMAN	1	1	39.84	3.9049	3.9%
RAD51	Q06609_RAD51_HUMAN	1	1	36.94	3.8802	4.7%
TPD52L1	Q16890_TPD53_HUMAN	1	1	22.44	3.8497	6.9%
MAGEA10	P43363_MAGAA_HUMAN	1	1	40.75	3.8007	4.3%
IMP3	Q9NV31_IMP3_HUMAN	1	1	21.84	3.7496	8.2%
TUBA1B	P68363_TBA1B_HUMAN	1	1	50.12	3.7352	3.1%
RPL10	P27635_RL10_HUMAN	1	1	24.59	3.7199	6.1%
HIST1H2AB	P04908_H2A1B_HUMAN	1	1	14.13	3.6949	14.6%
PIH1D1	Q9NWS0_PIHD1_HUMAN	1	1	32.34	3.6941	4.8%
TLX1	P31314_TLX1_HUMAN	1	1	34.34	3.6234	3.6%
RPL29	P47914_RL29_HUMAN	1	1	17.74	3.6171	9.4%
C11orf98	E9PRG8_CK098_HUMAN	1	1	13.79	3.5958	10.7%
KLF16	Q9BXK1_KLF16_HUMAN	1	1	25.41	3.5680	6.7%
ZCCHC10	Q8TBK6_ZCH10_HUMAN	1	1	20.95	3.5324	7.3%
RNF220	Q5VTB9_RN220_HUMAN	1	1	62.73	3.4349	2.5%
TRIB3	Q96RU7_TRIB3_HUMAN	1	1	39.55	3.3735	3.9%
malE	E2QJ64_ECOLX	1	1	43.27	3.3653	2.8%
ZFP91	Q96JP5_ZFP91_HUMAN	1	1	63.41	3.2580	4.4%
SSBP3	Q9BWW4_SSBP3_HUMAN	1	1	40.39	3.2546	4.4%
PDLIM4	P50479_PDLI4_HUMAN	1	1	35.38	3.2295	4.8%
CFAP20	Q9Y6A4_CFA20_HUMAN	1	1	22.76	3.2249	6.2%
RPL26	P61254_RL26_HUMAN	1	1	17.25	3.2053	6.2%
UCHL5	Q9Y5K5_UCHL5_HUMAN	1	1	37.58	3.1880	3.3%
ISL1	P61371_ISL1_HUMAN	1	1	39.01	3.1605	3.4%
GAPDH	P04406_G3P_HUMAN	1	1	36.03	3.1604	4.5%
CXorf56	Q9H5V9_CX056_HUMAN	1	1	25.61	3.1574	6.3%
PPP1CC	P36873_PP1G_HUMAN	1	1	36.96	3.1387	3.1%
MBD3	O95983_MBD3_HUMAN	1	1	32.82	3.1199	4.8%
EXOSC7	Q15024_EXOS7_HUMAN	1	1	31.80	3.0411	5.2%
ZNF24	P17028_ZNF24_HUMAN	1	1	42.13	3.0376	3.5%
HSP90AB1	P08238_HS90B_HUMAN	1	1	83.21	3.0241	2.1%
RBM39	Q14498_RBM39_HUMAN	1	1	59.34	2.9846	2.8%
MSH5	O43196_MSH5_HUMAN	1	1	92.82	2.9560	2.2%
EIF4A1	P60842_IF4A1_HUMAN	1	1	46.12	2.9484	2.5%
ING5	Q8WYH8_ING5_HUMAN	1	1	27.73	2.9454	3.3%
FAM76A	Q8TAV0_FA76A_HUMAN	1	1	35.03	2.9386	4.2%
DNAJB1	M0QXK0_M0QXK0_HUMAN	1	1	17.72	2.9269	7.4%
MAP1A	P78559_MAP1A_HUMAN	1	1	305.30	2.8884	0.4%
HES6	Q96HZ4_HES6_HUMAN	1	1	24.11	2.8695	4.9%
HNRNPA2B1	P22626_ROA2_HUMAN	1	1	37.41	2.8542	4.2%
RAN	P62826_RAN_HUMAN	1	1	24.41	2.8528	5.1%
YWHAQ	P27348_1433T_HUMAN	1	1	27.75	2.8375	5.7%
SAR1A	Q9NR31_SAR1A_HUMAN	1	1	22.35	2.7964	5.6%
ZSCAN26	Q16670_ZSC26_HUMAN	1	1	55.22	2.7764	2.1%
PDLIM7	Q9NR12_PDLI7_HUMAN	1	1	49.81	2.7733	2.4%
TUBB4A	P04350_TBB4A_HUMAN	1	1	49.55	2.7720	3.4%
PSMB3	P49720_PSB3_HUMAN	1	1	22.93	2.7444	7.8%
SPIN3	Q5JUX0_SPIN3_HUMAN	1	1	29.19	2.7154	3.9%
METTL5	Q9NRN9_METL5_HUMAN	1	1	23.70	2.6870	6.7%
PPP3CA	Q08209_PP2BA_HUMAN	1	1	58.65	2.6812	1.9%
HNRNPD	Q14103_HNRPD_HUMAN	1	1	38.41	2.6799	3.9%
OIP5	O43482_MS18B_HUMAN	1	1	24.68	2.6772	3.9%
SENP3	Q9H4L4_SENP3_HUMAN	1	1	64.97	2.6562	3.1%
ELAVL1	Q15717_ELAV1_HUMAN	1	1	36.07	2.6460	3.4%
ZNF444	Q8N0Y2_ZN444_HUMAN	1	1	35.18	2.6456	4.6%
PSMB6	P28072_PSB6_HUMAN	1	1	25.34	2.6216	4.6%
RPL22	P35268_RL22_HUMAN	1	1	14.78	2.6007	10.2%
TAL1	P17542_TAL1_HUMAN	1	1	34.25	2.5958	3.6%
NOL12	Q9UGY1_NOL12_HUMAN	1	1	24.65	2.5482	4.2%
LIN37	Q96GY3_LIN37_HUMAN	1	1	28.37	2.5421	5.3%
TADA1	Q96BN2_TADA1_HUMAN	1	1	37.36	2.4871	4.2%
HNRNPH3	P31942_HNRH3_HUMAN	1	1	36.90	2.4802	3.5%
NAV3	Q8IVL0_NAV3_HUMAN	1	1	255.49	2.4781	0.3%
BRMS1	Q9HCU9_BRMS1_HUMAN	1	1	28.44	2.4757	5.3%
ATP5A1	P25705_ATPA_HUMAN	1	1	59.71	2.4581	1.8%
PPP6C	O00743_PPP6_HUMAN	1	1	35.12	2.4546	0.03
PPP2CA	P67775_PP2AA_HUMAN	1	1	35.57	2.4393	4.9%
LDHA	P00338_LDHA_HUMAN	1	1	36.67	2.4325	0.03
SERPINB9	P50453_SPB9_HUMAN	1	1	42.38	2.4297	2.7%
ZFX	P17010_ZFX_HUMAN	1	1	90.46	2.4278	1.1%
ETNPPL	Q8TBG4_AT2L1_HUMAN	1	1	55.64	2.3991	0.02
HOXB4	P17483_HXB4_HUMAN	1	1	27.59	2.3931	6.8%
HNRNPH1	P31943_HNRH1_HUMAN	1	1	49.20	2.3914	2.2%
HBB	P68871_HBB_HUMAN	1	1	15.99	2.3881	6.8%
RPS10	P46783_RS10_HUMAN	1	1	18.89	2.3785	5.5%
HSP90AB2P	Q58FF8_H90B2_HUMAN	1	1	44.32	2.3763	3.1%
SERPINB6	P35237_SPB6_HUMAN	1	1	42.59	2.3690	0.04
TBPL2	Q6SJ96_TBPL2_HUMAN	1	1	41.50	2.3575	2.7%
UBR5	O95071_UBR5_HUMAN	1	1	309.16	2.3508	0.4%
LSM14B	Q9BX40_LS14B_HUMAN	1	1	42.05	2.3241	2.9%
YDJC	A8MPS7_YDJC_HUMAN	1	1	34.44	2.3122	4.6%
H1F0	P07305_H10_HUMAN	1	1	20.85	2.2745	5.2%
PKM	P14618_KPYM_HUMAN	1	1	57.90	2.2725	1.5%
RCN2	Q14257_RCN2_HUMAN	1	1	36.85	2.2564	3.8%
	IgG1_bovine	1	1	35.83	2.2461	4.9%
THOC3	Q96J01_THOC3_HUMAN	1	1	38.75	2.2411	2.8%
RPS7	P62081_RS7_HUMAN	1	1	22.11	2.2247	6.2%
BCL7C	Q8WUZ0_BCL7C_HUMAN	1	1	23.45	2.2226	5.5%
RIMBP3	Q9UFD9_RIM3A_HUMAN	1	1	180.60	2.2180	0.9%
SERPINC1	P01008_ANT3_HUMAN	1	1	52.57	2.2085	1.9%
PNP	P00491_PNPH_HUMAN	1	1	32.10	2.1445	6.2%
TFAP2D	Q7Z6R9_AP2D_HUMAN	1	1	49.55	2.1141	1.5%
DPYSL4	O14531_DPYL4_HUMAN	1	1	61.84	2.1096	1.7%
UFD1L	Q92890_UFD1_HUMAN	1	1	34.48	2.1039	4.9%
RPL10A	P62906_RL10A_HUMAN	1	1	24.82	2.0750	3.7%
SMC1B	Q8NDV3_SMC1B_HUMAN	1	1	143.82	2.0694	0.6%
DBF4B	Q8NFT6_DBF4B_HUMAN	1	1	67.20	2.0411	1.6%
	A0A0A0MRY4_A0A0A0MRY4_HUMAN	1	1	121.91	2.0291	1.4%
MVB12A	Q96EY5_MB12A_HUMAN	1	1	28.76	2.0256	3.3%
RPL28	P46779_RL28_HUMAN	1	1	15.74	2.0115	0.08
RPL18A	Q02543_RL18A_HUMAN	1	1	20.75	2.0015	0.04
TFPI	P10646_TFPI1_HUMAN	1	1	34.99	1.9984	0.03
EIF4E2	O60573_IF4E2_HUMAN	1	1	28.34	1.9782	5.3%
HSPA9	P38646_GRP75_HUMAN	1	1	73.63	1.9394	2.2%
CDCA8	Q53HL2_BOREA_HUMAN	1	1	31.30	1.9367	4.3%
PCBP2	Q15366_PCBP2_HUMAN	1	1	38.56	1.9200	0.03
BCL7A	Q4VC05_BCL7A_HUMAN	1	1	22.80	1.8993	4.8%
COL1A1	I3L3H7_I3L3H7_HUMAN	1	1	16.35	1.8923	7.1%
CCDC91	Q7Z6B0_CCD91_HUMAN	1	1	49.94	1.8905	1.8%
C2orf43	Q9H6V9_CB043_HUMAN	1	1	37.29	1.8887	3.1%
SAA4	P35542_SAA4_HUMAN	1	1	14.74	1.8800	6.9%
IGLL5	B9A064_IGLL5_HUMAN	1	1	23.05	1.8789	3.7%
DTWD2	Q8NBA8_DTWD2_HUMAN	1	1	33.39	1.8682	3.4%
INO80E	Q8NBZ0_IN80E_HUMAN	1	1	26.46	1.8642	3.3%
FTSJ3	Q8IY81_SPB1_HUMAN	1	1	96.50	1.8582	1.1%
RPS5	P46782_RS5_HUMAN	1	1	22.86	1.8141	4.4%
TUBA4A	P68366_TBA4A_HUMAN	1	1	49.89	1.7722	2.2%
TPRA1	Q86W33_TPRA1_HUMAN	1	1	41.03	1.7682	0.04
HIST1H2BA	Q96A08_H2B1A_HUMAN	1	1	14.16	1.7574	7.1%
RPL13A	P40429_RL13A_HUMAN	1	1	23.56	1.7508	0.03
SOX5	F5H876_F5H876_HUMAN	1	1	26.69	1.6725	3.7%
ALPK3	Q96L96_ALPK3_HUMAN	1	1	201.15	1.6689	0.7%
LRRC16B	Q8ND23_LR16B_HUMAN	1	1	150.14	1.6655	0.6%
DNTTIP2	Q5QJE6_TDIF2_HUMAN	1	1	84.42	1.6529	1.9%
RPL7A	P62424_RL7A_HUMAN	1	1	29.98	1.5878	5.3%
ESPL1	Q14674_ESPL1_HUMAN	1	1	233.03	1.5853	0.3%
RBM4B	Q9BQ04_RBM4B_HUMAN	1	1	40.12	1.5031	2.8%
MAD2L1	Q13257_MD2L1_HUMAN	1	1	23.50	1.5012	4.9%
TUBA1B	P68363_TBA1B_HUMAN	1	3	50.12	3.7783	3.1%
IMP3	Q9NV31_IMP3_HUMAN	1	3	21.84	3.4688	8.2%
S100A14	Q9HCY8_S10AE_HUMAN	1	2	11.65	4.5601	14.4%
PARP1	P09874_PARP1_HUMAN	1	2	113.01	3.3396	1.5%
NPM3	O75607_NPM3_HUMAN	1	2	19.33	3.3019	8.4%
	IGKC_MOUSE	1	2	11.77	3.1999	13.2%
HSPD1	P10809_CH60_HUMAN	1	2	61.02	2.9101	3.7%
RPL24	P83731_RL24_HUMAN	1	2	17.77	2.8847	8.3%
HIST1H2AB	P04908_H2A1B_HUMAN	1	2	14.13	2.7665	14.6%
GAPDH	P04406_G3P_HUMAN	1	2	36.03	2.7588	4.5%
SNRPE	P62304_RUXE_HUMAN	1	2	10.80	2.6243	0.12
GSDMB	Q8TAX9_GSDMB_HUMAN	1	2	46.76	2.6203	4.4%
HSPB1	P04792_HSPB1_HUMAN	1	2	22.77	2.5839	4.9%
ATP5A1	P25705_ATPA_HUMAN	1	2	59.71	2.5558	1.8%
CFL1	P23528_COF1_HUMAN	1	2	18.49	2.5094	6.6%
DNAJB4	Q9UDY4_DNJB4_HUMAN	1	2	37.78	2.4149	3.6%
NAV3	Q8IVL0_NAV3_HUMAN	1	2	255.49	2.2592	0.3%
RPS13	P62277_RS13_HUMAN	1	2	17.21	2.0295	6.6%
RPL28	P46779_RL28_HUMAN	1	2	15.74	2.0224	0.08
DNAJB6	O75190_DNJB6_HUMAN	1	2	36.06	1.8761	4.6%
POLR2K	P53803_RPAB4_HUMAN	1	2	7.00	1.6357	12.1%
C11orf98	E9PRG8_CK098_HUMAN	1	1	13.79	4.1123	10.7%
COL14A1	Q05707_COEA1_HUMAN	1	1	193.39	3.7920	0.7%
PRSS3	P35030_TRY3_HUMAN	1	1	32.51	3.6355	4.3%
RPS3	P23396_RS3_HUMAN	1	1	26.67	3.6224	5.3%
EDF1	O60869_EDF1_HUMAN	1	1	16.36	3.5539	10.1%
LYZ	P61626_LYSC_HUMAN	1	1	16.53	3.4108	8.1%
HBG2	P69892_HBG2_HUMAN	1	1	16.12	3.3204	8.2%
RPL22	P35268_RL22_HUMAN	1	1	14.78	3.3088	10.2%
malE	E2QJ64_ECOLX	1	1	43.27	3.2556	2.8%
HIST1H1D	P16402_H13_HUMAN	1	1	22.34	3.1134	6.3%
SP1	P08047_SP1_HUMAN	1	1	80.64	3.1083	3.6%
DNAJB3	Q8WWF6_DNJB3_HUMAN	1	1	16.55	3.0509	0.09
SNRPD3	P62318_SMD3_HUMAN	1	1	13.91	3.0419	7.9%
TXN	P10599_THIO_HUMAN	1	1	11.73	2.9364	12.4%
ZSCAN25	Q6NSZ9_ZSC25_HUMAN	1	1	61.44	2.8316	2.2%
EEF1A1	P68104_EF1A1_HUMAN	1	1	50.11	2.7955	2.4%
EIF4A1	P60842_IF4A1_HUMAN	1	1	46.12	2.7903	2.5%
TUBB1	Q9H4B7_TBB1_HUMAN	1	1	50.29	2.7298	2.2%
F5	P12259_FA5_HUMAN	1	1	251.55	2.7244	0.4%
UBA52	P62987_RL40_HUMAN	1	1	14.72	2.6743	12.5%
HSP90AB2P	Q58FF8_H90B2_HUMAN	1	1	44.32	2.5958	3.1%
SS18L2	Q9UHA2_S18L2_HUMAN	1	1	8.83	2.5611	0.13
RPP38	P78345_RPP38_HUMAN	1	1	31.81	2.5227	3.5%
RPL35	P42766_RL35_HUMAN	1	1	14.54	2.5144	8.1%
TRAPPC3	O43617_TPPC3_HUMAN	1	1	20.26	2.5126	4.4%
MYL6B	P14649_MYL6B_HUMAN	1	1	22.75	2.5017	6.3%
MYCBP	Q99417_MYCBP_HUMAN	1	1	11.96	2.4813	10.7%
NCCRP1	Q6ZVX7_FBX50_HUMAN	1	1	30.83	2.4663	4.4%
LAS1L	Q9Y4W2_LAS1L_HUMAN	1	1	83.01	2.4542	1.1%
RPL30	P62888_RL30_HUMAN	1	1	12.78	2.3918	9.6%
MAX	P61244_MAX_HUMAN	1	1	18.26	2.3631	6.3%
VIM	P08670_VIME_HUMAN	1	1	53.62	2.3026	0.03
RPS26P11	Q5JNZ5_RS26L_HUMAN	1	1	12.99	2.2375	7.8%
SRM	P19623_SPEE_HUMAN	1	1	33.80	2.2023	4.3%
TOMM20	Q15388_TOM20_HUMAN	1	1	16.29	2.2015	0.09
RPL36AL	Q969Q0_RL36L_HUMAN	1	1	12.46	2.1813	9.4%
DDA1	Q9BW61_DDA1_HUMAN	1	1	11.83	2.1533	11.8%
DNAJB2	P25686_DNJB2_HUMAN	1	1	35.56	2.1382	3.1%
SNRPD1	P62314_SMD1_HUMAN	1	1	13.27	2.1216	9.2%
SERPINC1	P01008_ANT3_HUMAN	1	1	52.57	2.1021	1.9%
RPS12	P25398_RS12_HUMAN	1	1	14.51	2.0995	6.1%
TUBB6	Q9BUF5_TBB6_HUMAN	1	1	49.82	2.0477	3.4%
SNRPD2	P62316_SMD2_HUMAN	1	1	13.52	2.0462	8.5%
ENY2	Q9NPA8_ENY2_HUMAN	1	1	11.52	2.0429	8.9%
SPAG1	Q07617_SPAG1_HUMAN	1	1	103.57	2.0104	1.4%
NKX3-1	Q99801_NKX31_HUMAN	1	1	26.33	1.9830	4.3%
RPL27	P61353_RL27_HUMAN	1	1	15.79	1.9351	6.6%
DBF4B	Q8NFT6_DBF4B_HUMAN	1	1	67.20	1.9307	1.6%
ZNF24	P17028_ZNF24_HUMAN	1	1	42.13	1.8687	2.7%
HIST2H2AB	Q8IUE6_H2A2B_HUMAN	1	1	13.99	1.8028	5.4%
SETD4	Q9NVD3_SETD4_HUMAN	1	1	50.38	1.7766	2.3%
VAPB	O95292_VAPB_HUMAN	1	1	27.21	1.6761	3.3%
NEK9	G3V459_G3V459_HUMAN	1	1	11.48	1.6431	13.5%
ATP5I	P56385_ATP5I_HUMAN	1	1	7.93	1.5820	14.5%
RPL23	P62829_RL23_HUMAN	1	1	14.86	1.5219	7.1%
