# Supplementary material for: NPM and NPM-MLF1 interact with chromatin remodeling complexes and influence their recruitment to specific genes
Source: PLoS Genet. 2019 Nov 1;15(11):e1008463. doi: 10.1371/journal.pgen.1008463 (PMC6853375; doi:10.1371/journal.pgen.1008463)
Supplement: S2 File — (XLSX) [file pgen.1008463.s017.xlsx]

## Sheet: K562 NPM
Gene Symbol	Name	Reference	Peptide Unique	Peptide Total	AVG
SMARCA5	SWI/SNF related, matrix associated, actin dependent regulator of chromatin, subfamily a, member 5	O60264_SMCA5_HUMAN	23	26	2.7362
RBM39	similar to RNA binding motif protein 39; RNA binding motif protein 39	Q14498_RBM39_HUMAN	17	31	2.7898
SMARCC1	SWI/SNF related, matrix associated, actin dependent regulator of chromatin, subfamily c, member 1	Q92922_SMRC1_HUMAN	13	13	2.4901
HP1BP3	heterochromatin protein 1, binding protein 3	Q5SSJ5_HP1B3_HUMAN	12	13	2.5610
HJURP	Holliday junction recognition protein	Q8NCD3_HJURP_HUMAN	11	13	2.4384
PARP1	poly (ADP-ribose) polymerase 1	P09874_PARP1_HUMAN	11	12	2.7347
PELP1	proline, glutamate and leucine rich protein 1	Q8IZL8_PELP1_HUMAN	11	13	2.4855
XRN2	5'-3' exoribonuclease 2	Q9H0D6_XRN2_HUMAN	10	11	2.6033
NKRF	NFKB repressing factor	O15226_NKRF_HUMAN	10	11	2.3794
TRIM28	tripartite motif-containing 28	Q13263_TIF1B_HUMAN	10	11	2.7975
SMARCA1	SWI/SNF related, matrix associated, actin dependent regulator of chromatin, subfamily a, member 1	P28370_SMCA1_HUMAN	9	9	2.6112
DDX54	DEAD (Asp-Glu-Ala-Asp) box polypeptide 54	Q8TDD1_DDX54_HUMAN	9	10	2.8599
ZNF574	zinc finger protein 574	Q6ZN55_ZN574_HUMAN	9	13	2.8628
H1F0	H1 histone family, member 0	P07305_H10_HUMAN	8	11	2.9981
SP110	SP110 nuclear body protein	Q9HB58_SP110_HUMAN	8	8	2.6630
HNRNPUL1	heterogeneous nuclear ribonucleoprotein U-like 1	Q9BUJ2_HNRL1_HUMAN	8	8	3.1065
HIST1H1A	histone cluster 1, H1a	Q02539_H11_HUMAN	7	14	2.1256
HIST1H1C	histone cluster 1, H1c	P16403_H12_HUMAN	7	10	2.5332
RUVBL1	RuvB-like 1 (E. coli)	Q9Y265_RUVB1_HUMAN	7	7	2.7600
RUVBL1	RuvB-like 1 (E. coli)	Q9Y265_RUVB1_HUMAN	7	7	2.7600
MYBBP1A	MYB binding protein (P160) 1a	Q9BQG0_MBB1A_HUMAN	7	7	2.6662
RUVBL1	RuvB-like 1 (E. coli)	Q9Y265_RUVB1_HUMAN	7	7	2.7600
ABT1	activator of basal transcription 1	Q9ULW3_ABT1_HUMAN	7	8	3.0480
NFRKB	nuclear factor related to kappaB binding protein	Q6P4R8_NFRKB_HUMAN	7	7	2.2564
ZFP91	zinc finger protein 91 homolog (mouse); ZFP91-CNTF readthrough transcript; ciliary neurotrophic factor	Q96JP5_ZFP91_HUMAN	7	8	2.3440
HIST1H4A	histone cluster 1, H4l; histone cluster 1, H4k; histone cluster 4, H4; histone cluster 1, H4h; histone cluster 1, H4j; histone cluster 1, H4i; histone cluster 1, H4d; histone cluster 1, H4c; histone cluster 1, H4f; histone cluster 1, H4e; histone cluster 1, H4b; histone cluster 1, H4a; histone cluster 2, H4a; histone cluster 2, H4b	P62805_H4_HUMAN	6	9	2.8602
MOV10	Mov10, Moloney leukemia virus 10, homolog (mouse)	Q9HCE1_MOV10_HUMAN	6	8	2.8651
PRDM10	PR domain containing 10	Q9NQV6_PRD10_HUMAN	6	6	2.7130
TAF1C	TATA box binding protein (TBP)-associated factor, RNA polymerase I, C, 110kDa	Q15572_TAF1C_HUMAN	6	7	2.4456
SMARCC2	SWI/SNF related, matrix associated, actin dependent regulator of chromatin, subfamily c, member 2	Q8TAQ2_SMRC2_HUMAN	5	5	2.7647
BAZ1B	bromodomain adjacent to zinc finger domain, 1B	Q9UIG0_BAZ1B_HUMAN	5	5	2.4308
HIST1H2BA	histone cluster 1, H2ba	Q96A08_H2B1A_HUMAN	5	5	2.1691
HIST1H2BB	histone cluster 1, H2bb	P33778_H2B1B_HUMAN	5	6	2.7482
RBM14	RNA binding motif protein 14; RNA binding motif protein 4	Q96PK6_RBM14_HUMAN	5	5	2.0969
RBM14	RNA binding motif protein 14; RNA binding motif protein 4	Q96PK6_RBM14_HUMAN	5	5	2.0969
PRDM15	PR domain containing 15	P57071_PRD15_HUMAN	5	6	2.6465
RBM14	RNA binding motif protein 14; RNA binding motif protein 4	Q96PK6_RBM14_HUMAN	5	5	2.0969
PTRF	polymerase I and transcript release factor	Q6NZI2_PTRF_HUMAN	5	5	2.5585
ZBTB24	zinc finger and BTB domain containing 24	O43167_ZBT24_HUMAN	5	6	2.9790
ZNF768	zinc finger protein 768	Q9H5H4_ZN768_HUMAN	5	5	2.4784
H1FX	H1 histone family, member X	Q92522_H1X_HUMAN	4	4	3.0576
HIST1H1B	histone cluster 1, H1b	P16401_H15_HUMAN	4	5	3.2121
RUVBL2	RuvB-like 2 (E. coli)	Q9Y230_RUVB2_HUMAN	4	4	3.3369
RUVBL2	RuvB-like 2 (E. coli)	Q9Y230_RUVB2_HUMAN	4	4	3.3369
RUVBL2	RuvB-like 2 (E. coli)	Q9Y230_RUVB2_HUMAN	4	4	3.3369
TAF1B	TATA box binding protein (TBP)-associated factor, RNA polymerase I, B, 63kDa	Q53T94_TAF1B_HUMAN	4	6	3.3709
CCDC59	coiled-coil domain containing 59	Q9P031_TAP26_HUMAN	4	4	2.8756
GTF3C5	general transcription factor IIIC, polypeptide 5, 63kDa	Q9Y5Q8_TF3C5_HUMAN	4	4	2.7492
CBX4	chromobox homolog 4 (Pc class homolog, Drosophila)	O00257_CBX4_HUMAN	3	4	3.0526
HIST1H2AA	histone cluster 1, H2aa	Q96QV6_H2A1A_HUMAN	3	6	2.3039
HIST1H2BC	histone cluster 1, H2bi; histone cluster 1, H2bg; histone cluster 1, H2be; histone cluster 1, H2bf; histone cluster 1, H2bc	P62807_H2B1C_HUMAN	3	4	2.1733
HIST3H3	histone cluster 3, H3	Q16695_H31T_HUMAN	3	3	1.7780
ACTL6A	actin-like 6A	O96019_ACL6A_HUMAN	3	3	3.2014
CBX4	chromobox homolog 4 (Pc class homolog, Drosophila)	O00257_CBX4_HUMAN	3	4	3.0526
CBX4	chromobox homolog 4 (Pc class homolog, Drosophila)	O00257_CBX4_HUMAN	3	4	3.0526
ACTR5	ARP5 actin-related protein 5 homolog (yeast)	Q9H9F9_ARP5_HUMAN	3	3	3.3011
GZF1	GDNF-inducible zinc finger protein 1	Q9H116_GZF1_HUMAN	3	3	2.6759
IKZF1	IKAROS family zinc finger 1 (Ikaros)	Q13422_IKZF1_HUMAN	3	3	2.4122
PHF6	PHD finger protein 6	Q8IWS0_PHF6_HUMAN	3	3	2.1829
YBX1	Y box binding protein 1	P67809_YBOX1_HUMAN	3	3	3.5208
CBX4	chromobox homolog 4 (Pc class homolog, Drosophila)	O00257_CBX4_HUMAN	3	4	3.0526
CCNK	cyclin K	O75909_CCNK_HUMAN	3	3	2.8073
THRAP3	thyroid hormone receptor associated protein 3	Q9Y2W1_TR150_HUMAN	3	3	2.3324
HIST1H2AB	histone cluster 1, H2ae; histone cluster 1, H2ab	P04908_H2A1B_HUMAN	2	2	2.8261
HIST1H2AD	histone cluster 1, H3j; histone cluster 1, H3i; histone cluster 1, H3h; histone cluster 1, H3g; histone cluster 1, H3f; histone cluster 1, H3e; histone cluster 1, H3d; histone cluster 1, H3c; histone cluster 1, H3b; histone cluster 1, H3a; histone cluster 1, H2ad; histone cluster 2, H3a; histone cluster 2, H3c; histone cluster 2, H3d	P20671_H2A1D_HUMAN	2	3	3.3206
SMARCB1	SWI/SNF related, matrix associated, actin dependent regulator of chromatin, subfamily b, member 1	Q12824_SNF5_HUMAN	2	2	2.8289
SMARCD2	SWI/SNF related, matrix associated, actin dependent regulator of chromatin, subfamily d, member 2	Q92925_SMRD2_HUMAN	2	2	3.3591
EHMT1	euchromatic histone-lysine N-methyltransferase 1	Q9H9B1_EHMT1_HUMAN	2	2	2.0552
KDM2B	lysine (K)-specific demethylase 2B	Q8NHM5_KDM2B_HUMAN	2	2	2.4256
MSL1	male-specific lethal 1 homolog (Drosophila)	Q68DK7_MSL1_HUMAN	2	2	3.3811
SUZ12	suppressor of zeste 12 homolog (Drosophila)	Q15022_SUZ12_HUMAN	2	2	2.2730
KDM2B	lysine (K)-specific demethylase 2B	Q8NHM5_KDM2B_HUMAN	2	2	2.4256
MSL1	male-specific lethal 1 homolog (Drosophila)	Q68DK7_MSL1_HUMAN	2	2	3.3811
EHMT1	euchromatic histone-lysine N-methyltransferase 1	Q9H9B1_EHMT1_HUMAN	2	2	2.0552
GATAD2A	GATA zinc finger domain containing 2A	Q86YP4_P66A_HUMAN	2	2	2.7539
PHF10	PHD finger protein 10	Q8WUB8_PHF10_HUMAN	2	3	2.3440
PWP1	PWP1 homolog (S. cerevisiae)	Q13610_PWP1_HUMAN	2	3	1.9180
HIC2	hypermethylated in cancer 2	Q96JB3_HIC2_HUMAN	2	2	2.3781
KDM2B	lysine (K)-specific demethylase 2B	Q8NHM5_KDM2B_HUMAN	2	2	2.4256
EWSR1	similar to Ewing sarcoma breakpoint region 1; Ewing sarcoma breakpoint region 1	Q01844_EWS_HUMAN	2	2	3.6481
ZNF326	zinc finger protein 326	Q5BKZ1_ZN326_HUMAN	2	2	2.6822

## Sheet: K562 NPM-MLF1
Gene Symbol	Nom	reference	Peptide Unique	Peptide Total	AVG
CHD7	chromodomain helicase DNA binding protein 7(CHD7)	Q9P2D1_CHD7_HUMAN	98	111	2.8851
MGA	MGA, MAX dimerization protein(MGA)	Q8IWI9_MGAP_HUMAN	71	76	2.8829
PARP1	poly(ADP-ribose) polymerase 1(PARP1)	P09874_PARP1_HUMAN	54	61	2.8657
BCOR	BCL6 corepressor(BCOR)	Q6W2J9_BCOR_HUMAN	44	46	3.0772
TRIM28	tripartite motif containing 28(TRIM28)	Q13263_TIF1B_HUMAN	38	59	2.9856
SETD2	SET domain containing 2(SETD2)	Q9BYW2_SETD2_HUMAN	37	43	2.7201
CHD6	chromodomain helicase DNA binding protein 6(CHD6)	Q8TD26_CHD6_HUMAN	31	35	3.0068
ZNF148	zinc finger protein 148(ZNF148)	Q9UQR1_ZN148_HUMAN	27	37	3.0600
PBRM1	polybromo 1(PBRM1)	Q86U86_PB1_HUMAN	27	29	2.7710
SETX	senataxin(SETX)	Q7Z333_SETX_HUMAN	25	29	2.5583
PRKDC	protein kinase, DNA-activated, catalytic polypeptide(PRKDC)	P78527_PRKDC_HUMAN	24	25	2.9052
TCERG1	transcription elongation regulator 1(TCERG1)	O14776_TCRG1_HUMAN	23	25	2.6205
RUVBL2	RuvB-like AAA ATPase 2(RUVBL2)	Q9Y230_RUVB2_HUMAN	22	24	3.0844
ZNF644	zinc finger protein 644(ZNF644)	Q9H582_ZN644_HUMAN	21	21	3.2016
E2F7	E2F transcription factor 7(E2F7)	Q96AV8_E2F7_HUMAN	20	20	3.0553
BRCA1	breast cancer 1(BRCA1)	P38398_BRCA1_HUMAN	20	23	2.8223
CHD4	chromodomain helicase DNA binding protein 4(CHD4)	Q14839_CHD4_HUMAN	19	24	2.7103
NSD1	nuclear receptor binding SET domain protein 1(NSD1)	Q96L73_NSD1_HUMAN	19	21	3.1218
RREB1	ras responsive element binding protein 1(RREB1)	Q92766_RREB1_HUMAN	19	21	2.8021
SMARCA5	SWI/SNF related, matrix associated, actin dependent regulator of chromatin, subfamily a, member 5(SMARCA5)	O60264_SMCA5_HUMAN	19	20	3.0813
ARHGEF2	Rho/Rac guanine nucleotide exchange factor 2(ARHGEF2)	Q92974_ARHG2_HUMAN	19	22	2.8291
ESF1	ESF1 nucleolar pre-rRNA processing protein homolog(ESF1)	Q9H501_ESF1_HUMAN	18	19	2.8846
KDM1A	lysine demethylase 1A(KDM1A)	O60341_KDM1A_HUMAN	17	19	3.1895
SATB2	SATB homeobox 2(SATB2)	Q9UPW6_SATB2_HUMAN	17	18	3.1810
ZNF281	zinc finger protein 281(ZNF281)	Q9Y2X9_ZN281_HUMAN	17	19	3.4113
BCORL1	BCL6 corepressor-like 1(BCORL1)	Q5H9F3_BCORL_HUMAN	17	18	2.9230
PRDM15	PR domain 15(PRDM15)	P57071_PRD15_HUMAN	17	18	2.9828
ZBTB21	zinc finger and BTB domain containing 21(ZBTB21)	Q9ULJ3_ZBT21_HUMAN	17	19	3.2143
ZNF574	zinc finger protein 574(ZNF574)	Q6ZN55_ZN574_HUMAN	17	19	3.0470
TET1	tet methylcytosine dioxygenase 1(TET1)	Q8NFU7_TET1_HUMAN	17	18	2.6719
PHF8	PHD finger protein 8(PHF8)	Q9UPP1_PHF8_HUMAN	16	19	2.8539
PTRF	polymerase I and transcript release factor(PTRF)	Q6NZI2_PTRF_HUMAN	16	20	3.5980
ZSCAN25	zinc finger and SCAN domain containing 25(ZSCAN25)	Q6NSZ9_ZSC25_HUMAN	15	19	3.3121
CCNT1	cyclin T1(CCNT1)	O60563_CCNT1_HUMAN	15	18	2.6254
REST	RE1 silencing transcription factor(REST)	Q13127_REST_HUMAN	14	16	3.0708
NCOR1	nuclear receptor corepressor 1(NCOR1)	O75376_NCOR1_HUMAN	14	17	2.6065
ZBTB10	zinc finger and BTB domain containing 10(ZBTB10)	Q96DT7_ZBT10_HUMAN	14	15	3.1041
ZBTB24	zinc finger and BTB domain containing 24(ZBTB24)	O43167_ZBT24_HUMAN	14	15	2.8104
ZNF646	zinc finger protein 646(ZNF646)	O15015_ZN646_HUMAN	14	14	3.0578
TCF12	transcription factor 12(TCF12)	Q99081_HTF4_HUMAN	14	19	2.9902
SMARCC1	SWI/SNF related, matrix associated, actin dependent regulator of chromatin, subfamily c, member 1(SMARCC1)	Q92922_SMRC1_HUMAN	13	14	2.8801
WHSC1L1	Wolf-Hirschhorn syndrome candidate 1-like 1(WHSC1L1)	Q9BZ95_NSD3_HUMAN	13	14	3.2114
ZEB2	zinc finger E-box binding homeobox 2(ZEB2)	O60315_ZEB2_HUMAN	13	13	2.8822
DNTTIP2	deoxynucleotidyltransferase, terminal, interacting protein 2(DNTTIP2)	Q5QJE6_TDIF2_HUMAN	13	20	2.6978
DDX41	DEAD-box helicase 41(DDX41)	Q9UJV9_DDX41_HUMAN	13	15	2.7406
RUVBL1	RuvB like AAA ATPase 1(RUVBL1)	Q9Y265_RUVB1_HUMAN	12	16	3.3089
HDAC1	histone deacetylase 1(HDAC1)	Q13547_HDAC1_HUMAN	12	13	2.8632
BPTF	bromodomain PHD finger transcription factor(BPTF)	Q12830_BPTF_HUMAN	12	12	3.0648
PCGF6	polycomb group ring finger 6(PCGF6)	Q9BYE7_PCGF6_HUMAN	12	15	3.1421
L3MBTL2	l(3)mbt-like 2 (Drosophila)(L3MBTL2)	Q969R5_LMBL2_HUMAN	12	14	3.2207
DDX17	DEAD-box helicase 17(DDX17)	Q92841_DDX17_HUMAN	12	13	3.1570
OGT	O-linked N-acetylglucosamine (GlcNAc) transferase(OGT)	O15294_OGT1_HUMAN	11	11	3.0691
KMT2A	lysine methyltransferase 2A(KMT2A)	Q03164_KMT2A_HUMAN	11	11	2.8314
MSL1	male-specific lethal 1 homolog (Drosophila)(MSL1)	Q68DK7_MSL1_HUMAN	11	11	2.8436
DDX5	DEAD-box helicase 5(DDX5)	P17844_DDX5_HUMAN	11	15	2.8031
YY1	YY1 transcription factor(YY1)	P25490_TYY1_HUMAN	11	14	3.1370
ELMSAN1	ELM2 and Myb/SANT-like domain containing 1(ELMSAN1)	Q6PJG2_EMSA1_HUMAN	11	13	3.0314
PRDM10	PR domain 10(PRDM10)	Q9NQV6_PRD10_HUMAN	11	12	2.8886
RBM39	RNA binding motif protein 39(RBM39)	Q14498_RBM39_HUMAN	11	12	3.3959
CTNND1	catenin delta 1(CTNND1)	O60716_CTND1_HUMAN	11	13	2.9609
EEF1A1	eukaryotic translation elongation factor 1 alpha 1(EEF1A1)	P68104_EF1A1_HUMAN	11	12	2.9817
ZNF318	zinc finger protein 318(ZNF318)	Q5VUA4_ZN318_HUMAN	11	11	2.8498
HSPH1	heat shock protein family H (Hsp110) member 1(HSPH1)	Q92598_HS105_HUMAN	11	12	2.5765
TOP2A	topoisomerase (DNA) II alpha(TOP2A)	P11388_TOP2A_HUMAN	11	11	2.6420
E2F6	E2F transcription factor 6(E2F6)	O75461_E2F6_HUMAN	10	14	2.8222
NFIL3	nuclear factor, interleukin 3 regulated(NFIL3)	Q16649_NFIL3_HUMAN	10	10	3.1808
RBBP8	retinoblastoma binding protein 8(RBBP8)	Q99708_COM1_HUMAN	10	11	2.5118
ZMYND8	zinc finger MYND-type containing 8(ZMYND8)	Q9ULU4_PKCB1_HUMAN	10	13	3.3540
ADNP	activity-dependent neuroprotector homeobox(ADNP)	Q9H2P0_ADNP_HUMAN	10	14	2.5084
BBX	bobby sox homolog (Drosophila)(BBX)	Q8WY36_BBX_HUMAN	10	11	2.8122
GON4L	gon-4-like (C. elegans)(GON4L)	Q3T8J9_GON4L_HUMAN	10	12	2.9800
HLTF	helicase-like transcription factor(HLTF)	Q14527_HLTF_HUMAN	10	10	2.7229
ZNF638	zinc finger protein 638(ZNF638)	Q14966_ZN638_HUMAN	10	11	2.7243
ZKSCAN8	zinc finger with KRAB and SCAN domains 8(ZKSCAN8)	Q15776_ZKSC8_HUMAN	10	13	2.8935
SMARCA1	SWI/SNF related, matrix associated, actin dependent regulator of chromatin, subfamily a, member 1(SMARCA1)	P28370_SMCA1_HUMAN	10	11	2.2798
MSL3	male-specific lethal 3 homolog (Drosophila)(MSL3)	Q8N5Y2_MS3L1_HUMAN	9	9	2.4783
DNAJB5	DnaJ heat shock protein family (Hsp40) member B5(DNAJB5)	O75953_DNJB5_HUMAN	9	10	2.6211
IKZF1	IKAROS family zinc finger 1(IKZF1)	Q13422_IKZF1_HUMAN	9	31	2.7518
ZFPM1	zinc finger protein, FOG family member 1(ZFPM1)	Q8IX07_FOG1_HUMAN	9	10	3.2271
CHD9	chromodomain helicase DNA binding protein 9(CHD9)	Q3L8U1_CHD9_HUMAN	9	12	2.7924
ZBTB11	zinc finger and BTB domain containing 11(ZBTB11)	O95625_ZBT11_HUMAN	9	9	2.6078
ZNF131	zinc finger protein 131(ZNF131)	P52739_ZN131_HUMAN	9	12	3.6768
ZNF629	zinc finger protein 629(ZNF629)	Q9UEG4_ZN629_HUMAN	9	10	2.5599
DDX21	DEAD-box helicase 21(DDX21)	Q9NR30_DDX21_HUMAN	9	10	2.8947
RUNX1	runt related transcription factor 1(RUNX1)	Q01196_RUNX1_HUMAN	9	11	2.8416
SMARCA2	SWI/SNF related, matrix associated, actin dependent regulator of chromatin, subfamily a, member 2(SMARCA2)	P51531_SMCA2_HUMAN	8	9	2.6807
SMARCA4	SWI/SNF related, matrix associated, actin dependent regulator of chromatin, subfamily a, member 4(SMARCA4)	P51532_SMCA4_HUMAN	8	8	3.0084
HDAC2	histone deacetylase 2(HDAC2)	Q92769_HDAC2_HUMAN	8	9	3.2925
HCFC1	host cell factor C1(HCFC1)	P51610_HCFC1_HUMAN	8	9	2.7049
IKBKAP	inhibitor of kappa light polypeptide gene enhancer in B-cells, kinase complex-associated protein(IKBKAP)	O95163_ELP1_HUMAN	8	10	2.5537
KDM1B	lysine demethylase 1B(KDM1B)	Q8NB78_KDM1B_HUMAN	8	8	2.8069
MSL2	male-specific lethal 2 homolog (Drosophila)(MSL2)	Q9HCI7_MSL2_HUMAN	8	8	2.5857
RBBP4	retinoblastoma binding protein 4(RBBP4)	Q09028_RBBP4_HUMAN	8	9	2.8428
E4F1	E4F transcription factor 1(E4F1)	Q66K89_E4F1_HUMAN	8	10	3.1715
CBX4	chromobox 4(CBX4)	O00257_CBX4_HUMAN	8	9	2.9338
AHCTF1	AT-hook containing transcription factor 1(AHCTF1)	Q8WYP5_ELYS_HUMAN	8	9	3.5780
BAZ2A	bromodomain adjacent to zinc finger domain 2A(BAZ2A)	Q9UIF9_BAZ2A_HUMAN	8	8	3.2751
FAM208A	family with sequence similarity 208 member A(FAM208A)	Q9UK61_F208A_HUMAN	8	8	2.6560
PELP1	proline, glutamate and leucine rich protein 1(PELP1)	Q8IZL8_PELP1_HUMAN	8	8	2.9341
CHD3	chromodomain helicase DNA binding protein 3(CHD3)	Q12873_CHD3_HUMAN	7	8	2.8151
KAT8	lysine acetyltransferase 8(KAT8)	Q9H7Z6_KAT8_HUMAN	7	7	2.6909
CTCF	CCCTC-binding factor (zinc finger protein)(CTCF)	Q8NI51_CTCFL_HUMAN	7	10	3.2719
XPO1	exportin 1(XPO1)	O14980_XPO1_HUMAN	7	7	3.2000
HNRNPK	heterogeneous nuclear ribonucleoprotein K(HNRNPK)	P61978_HNRPK_HUMAN	7	7	3.5453
HIST1H1C	histone cluster 1, H1c(HIST1H1C)	P16403_H12_HUMAN	7	18	2.5505
ZNF746	zinc finger protein 746(ZNF746)	Q6NUN9_ZN746_HUMAN	7	9	3.3902
ARID2	AT-rich interaction domain 2(ARID2)	Q68CP9_ARID2_HUMAN	7	7	2.7209
PHF6	PHD finger protein 6(PHF6)	Q8IWS0_PHF6_HUMAN	7	9	2.8143
ZBTB43	zinc finger and BTB domain containing 43(ZBTB43)	O43298_ZBT43_HUMAN	7	7	2.7357
ZNF768	zinc finger protein 768(ZNF768)	Q9H5H4_ZN768_HUMAN	7	9	2.4303
ZNF777	zinc finger protein 777(ZNF777)	Q9ULD5_ZN777_HUMAN	7	7	2.3812
HIRA	histone cell cycle regulator(HIRA)	P54198_HIRA_HUMAN	7	7	2.3696
CTCFL	CCCTC-binding factor like(CTCFL)	Q8NI51_CTCFL_HUMAN	7	10	3.2719
CDK9	cyclin-dependent kinase 9(CDK9)	P50750_CDK9_HUMAN	7	7	2.9402
PRPF6	pre-mRNA processing factor 6(PRPF6)	O94906_PRP6_HUMAN	7	7	2.8717
ZFAT	zinc finger and AT-hook domain containing(ZFAT)	Q9P243_ZFAT_HUMAN	7	7	2.8327
ZNF292	zinc finger protein 292(ZNF292)	O60281_ZN292_HUMAN	7	9	2.7560
RCOR1	REST corepressor 1(RCOR1)	Q9UKL0_RCOR1_HUMAN	6	8	3.7394
SMARCC2	SWI/SNF related, matrix associated, actin dependent regulator of chromatin, subfamily c, member 2(SMARCC2)	Q8TAQ2_SMRC2_HUMAN	6	6	3.6150
KAT7	lysine acetyltransferase 7(KAT7)	O95251_KAT7_HUMAN	6	7	3.8204
TRRAP	transformation/transcription domain-associated protein(TRRAP)	Q9Y4A5_TRRAP_HUMAN	6	6	2.5274
CDC73	cell division cycle 73(CDC73)	Q6P1J9_CDC73_HUMAN	6	6	3.1379
RNF2	ring finger protein 2(RNF2)	Q99496_RING2_HUMAN	6	7	2.9516
BAZ1A	bromodomain adjacent to zinc finger domain 1A(BAZ1A)	Q9NRL2_BAZ1A_HUMAN	6	7	2.4708
ZMYM2	zinc finger MYM-type containing 2(ZMYM2)	Q9UBW7_ZMYM2_HUMAN	6	6	2.6865
ZBTB48	zinc finger and BTB domain containing 48(ZBTB48)	P10074_ZBT48_HUMAN	6	7	2.7671
ZNF316	zinc finger protein 316(ZNF316)	A6NFI3_ZN316_HUMAN	6	6	2.3922
ZNF335	zinc finger protein 335(ZNF335)	Q9H4Z2_ZN335_HUMAN	6	6	2.7109
ZNF394	zinc finger protein 394(ZNF394)	Q53GI3_ZN394_HUMAN	6	6	2.9481
ZKSCAN4	zinc finger with KRAB and SCAN domains 4(ZKSCAN4)	Q969J2_ZKSC4_HUMAN	6	8	3.1298
TAF1C	TATA-box binding protein associated factor, RNA polymerase I subunit C(TAF1C)	Q15572_TAF1C_HUMAN	6	7	2.8637
HNRNPC	heterogeneous nuclear ribonucleoprotein C (C1/C2)(HNRNPC)	P07910_HNRPC_HUMAN	6	10	2.2655
CBX3	chromobox 3(CBX3)	Q13185_CBX3_HUMAN	6	6	2.7681
HAX1	HCLS1 associated protein X-1(HAX1)	O00165_HAX1_HUMAN	6	7	2.8950
MED12	mediator complex subunit 12(MED12)	Q93074_MED12_HUMAN	6	6	2.6563
KDM2B	lysine demethylase 2B(KDM2B)	Q8NHM5_KDM2B_HUMAN	5	5	3.0395
GATAD2A	GATA zinc finger domain containing 2A(GATAD2A)	Q86YP4_P66A_HUMAN	5	5	2.7687
ASXL2	additional sex combs like 2, transcriptional regulator(ASXL2)	Q76L83_ASXL2_HUMAN	5	5	2.5108
CBFA2T3	core-binding factor, runt domain, alpha subunit 2; translocated to, 3(CBFA2T3)	O75081_MTG16_HUMAN	5	5	2.7761
RPS14	ribosomal protein S14(RPS14)	P62263_RS14_HUMAN	5	7	3.0530
ZBTB7A	zinc finger and BTB domain containing 7A(ZBTB7A)	O95365_ZBT7A_HUMAN	5	7	3.6450
CSNK2A1	casein kinase 2, alpha 1 polypeptide(CSNK2A1)	P68400_CSK21_HUMAN	5	5	2.7492
CCDC59	coiled-coil domain containing 59(CCDC59)	Q9P031_TAP26_HUMAN	5	6	2.9416
PCGF1	polycomb group ring finger 1(PCGF1)	Q9BSM1_PCGF1_HUMAN	5	5	2.8335
RFC1	replication factor C subunit 1(RFC1)	P35251_RFC1_HUMAN	5	5	3.0936
RPL6	ribosomal protein L6(RPL6)	Q02878_RL6_HUMAN	5	5	2.6180
SCAI	suppressor of cancer cell invasion(SCAI)	Q8N9R8_SCAI_HUMAN	5	5	2.7944
ZBTB39	zinc finger and BTB domain containing 39(ZBTB39)	O15060_ZBT39_HUMAN	5	5	2.8927
ZNF521	zinc finger protein 521(ZNF521)	Q96K83_ZN521_HUMAN	5	5	2.5063
ZKSCAN1	zinc finger with KRAB and SCAN domains 1(ZKSCAN1)	P17029_ZKSC1_HUMAN	5	5	3.2627
NUFIP1	nuclear fragile X mental retardation protein interacting protein 1(NUFIP1)	Q9UHK0_NUFP1_HUMAN	5	5	2.9516
THRAP3	thyroid hormone receptor associated protein 3(THRAP3)	Q9Y2W1_TR150_HUMAN	5	5	2.8306
TFDP1	transcription factor Dp-1(TFDP1)	Q14186_TFDP1_HUMAN	5	5	3.2919
DOT1L	DOT1 like histone H3K79 methyltransferase(DOT1L)	Q8TEK3_DOT1L_HUMAN	4	4	3.1691
MECOM	MDS1 and EVI1 complex locus(MECOM)	Q03112_EVI1_HUMAN	4	4	2.5550
SATB1	SATB homeobox 1(SATB1)	Q01826_SATB1_HUMAN	4	4	2.5067
SUZ12	SUZ12 polycomb repressive complex 2 subunit(SUZ12)	Q15022_SUZ12_HUMAN	4	4	2.7319
ASH2L	ash2 (absent, small, or homeotic)-like (Drosophila)(ASH2L)	Q9UBL3_ASH2L_HUMAN	4	4	3.6187
ELP3	elongator acetyltransferase complex subunit 3(ELP3)	Q9H9T3_ELP3_HUMAN	4	4	2.5446
EED	embryonic ectoderm development(EED)	O75530_EED_HUMAN	4	4	2.7048
HIST1H1B	histone cluster 1, H1b(HIST1H1B)	P16401_H15_HUMAN	4	4	2.8176
HIST1H2BA	histone cluster 1, H2ba(HIST1H2BA)	Q96A08_H2B1A_HUMAN	4	4	2.0498
MTA2	metastasis associated 1 family member 2(MTA2)	O94776_MTA2_HUMAN	4	5	3.1660
NCOR2	nuclear receptor corepressor 2(NCOR2)	Q9Y618_NCOR2_HUMAN	4	4	2.4441
PRMT5	protein arginine methyltransferase 5(PRMT5)	O14744_ANM5_HUMAN	4	6	2.5966
TBL1XR1	transducin (beta)-like 1 X-linked receptor 1(TBL1XR1)	Q9BZK7_TBL1R_HUMAN	4	4	3.8199
MAGEA1	MAGE family member A1(MAGEA1)	P43355_MAGA1_HUMAN	4	6	2.5712
SIN3A	SIN3 transcription regulator family member A(SIN3A)	Q96ST3_SIN3A_HUMAN	4	4	2.7080
SKI	SKI proto-oncogene(SKI)	P12755_SKI_HUMAN	4	5	2.7033
SP100	SP100 nuclear antigen(SP100)	P23497_SP100_HUMAN	4	4	2.5041
SPI1	Spi-1 proto-oncogene(SPI1)	P17947_SPI1_HUMAN	4	5	3.2630
HBE1	hemoglobin subunit epsilon 1(HBE1)	P02100_HBE_HUMAN	4	5	3.0514
MEPCE	methylphosphate capping enzyme(MEPCE)	Q7L2J0_MEPCE_HUMAN	4	5	3.1148
NRIP1	nuclear receptor interacting protein 1(NRIP1)	P48552_NRIP1_HUMAN	4	4	2.3984
MYC	v-myc avian myelocytomatosis viral oncogene homolog(MYC)	P01106_MYC_HUMAN	4	4	2.5350
XRN2	5'-3' exoribonuclease 2(XRN2)	Q9H0D6_XRN2_HUMAN	4	5	2.8009
ISL2	ISL LIM homeobox 2(ISL2)	Q96A47_ISL2_HUMAN	4	4	2.0515
ZBTB40	zinc finger and BTB domain containing 40(ZBTB40)	Q9NUA8_ZBT40_HUMAN	4	6	2.7173
ZNF407	zinc finger protein 407(ZNF407)	Q9C0G0_ZN407_HUMAN	4	4	3.3621
ZNF445	zinc finger protein 445(ZNF445)	P59923_ZN445_HUMAN	4	4	2.2892
ZNF579	zinc finger protein 579(ZNF579)	Q8NAF0_ZN579_HUMAN	4	4	3.7260
ZNF687	zinc finger protein 687(ZNF687)	Q8N1G0_ZN687_HUMAN	4	4	2.9220
DHX36	DEAH-box helicase 36(DHX36)	Q9H2U1_DHX36_HUMAN	4	4	3.3285
SPI1	Spi-1 proto-oncogene(SPI1)	P17947_SPI1_HUMAN	4	5	3.2630
MLLT10	myeloid/lymphoid or mixed-lineage leukemia; translocated to, 10(MLLT10)	P55197_AF10_HUMAN	4	4	2.7854
WDR5	WD repeat domain 5(WDR5)	P61964_WDR5_HUMAN	3	3	3.3397
ACTL6A	actin like 6A(ACTL6A)	O96019_ACL6A_HUMAN	3	3	3.1549
ACTB	actin, beta(ACTB)	P60709_ACTB_HUMAN	3	3	2.1863
HIST1H2BC	histone cluster 1, H2bc(HIST1H2BC)	P62807_H2B1C_HUMAN	3	3	2.1552
MTA1	metastasis associated 1(MTA1)	Q13330_MTA1_HUMAN	3	3	2.8883
RBBP5	retinoblastoma binding protein 5(RBBP5)	Q15291_RBBP5_HUMAN	3	3	2.5624
MYB	MYB proto-oncogene, transcription factor(MYB)	P10242_MYB_HUMAN	3	4	2.2764
PHF14	PHD finger protein 14(PHF14)	O94880_PHF14_HUMAN	3	4	3.0894
TAF7	TATA-box binding protein associated factor 7(TAF7)	Q15545_TAF7_HUMAN	3	3	3.1185
WT1	Wilms tumor 1(WT1)	P19544_WT1_HUMAN	3	3	2.5569
CBX2	chromobox 2(CBX2)	Q14781_CBX2_HUMAN	3	4	3.1604
GFI1B	growth factor independent 1B transcription repressor(GFI1B)	Q5VTD9_GFI1B_HUMAN	3	4	2.6113
NR2F1	nuclear receptor subfamily 2 group F member 1(NR2F1)	P10589_COT1_HUMAN	3	3	2.8342
SPEN	spen family transcriptional repressor(SPEN)	Q96T58_MINT_HUMAN	3	4	3.2104
TRIM33	tripartite motif containing 33(TRIM33)	Q9UPN9_TRI33_HUMAN	3	3	3.0770
TP73	tumor protein p73(TP73)	O15350_P73_HUMAN	3	3	3.2224
UBA52	ubiquitin A-52 residue ribosomal protein fusion product 1(UBA52)	P62987_RL40_HUMAN	3	3	2.9632
GTF2H2C	GTF2H2 family member C(GTF2H2C)	Q6P1K8_T2H2L_HUMAN	3	3	2.4317
LDB1	LIM domain binding 1(LDB1)	Q86U70_LDB1_HUMAN	3	4	2.8130
THAP11	THAP domain containing 11(THAP11)	Q96EK4_THA11_HUMAN	3	4	2.2356
ZFP64	ZFP64 zinc finger protein(ZFP64)	Q9NPA5_ZF64A_HUMAN	3	4	2.8317
CSNK2A2	casein kinase 2 alpha 2(CSNK2A2)	P19784_CSK22_HUMAN	3	3	2.8929
DPF2	double PHD fingers 2(DPF2)	Q92785_REQU_HUMAN	3	3	3.2978
LRIF1	ligand dependent nuclear receptor interacting factor 1(LRIF1)	Q5T3J3_LRIF1_HUMAN	3	4	2.6544
PSPC1	paraspeckle component 1(PSPC1)	Q8WXF1_PSPC1_HUMAN	3	5	2.9508
PPHLN1	periphilin 1(PPHLN1)	Q8NEY8_PPHLN_HUMAN	3	3	2.3484
POLR2A	polymerase (RNA) II subunit A(POLR2A)	P24928_RPB1_HUMAN	3	4	2.7999
SRFBP1	serum response factor binding protein 1(SRFBP1)	Q8NEF9_SRFB1_HUMAN	3	3	2.4477
ZBTB46	zinc finger and BTB domain containing 46(ZBTB46)	Q86UZ6_ZBT46_HUMAN	3	3	2.9241
ZSCAN31	zinc finger and SCAN domain containing 31(ZSCAN31)	Q96LW9_ZSC31_HUMAN	3	4	3.2867
ZNF35	zinc finger protein 35(ZNF35)	P13682_ZNF35_HUMAN	3	3	2.4458
ZNF391	zinc finger protein 391(ZNF391)	Q9UJN7_ZN391_HUMAN	3	3	2.3061
ZNF397	zinc finger protein 397(ZNF397)	Q8NF99_ZN397_HUMAN	3	3	2.8014
ZNF592	zinc finger protein 592(ZNF592)	Q92610_ZN592_HUMAN	3	3	2.6705
ERCC2	excision repair cross-complementation group 2(ERCC2)	P18074_ERCC2_HUMAN	3	3	3.1790
GTF2H1	general transcription factor IIH subunit 1(GTF2H1)	P32780_TF2H1_HUMAN	3	4	4.0098
GTF2H3	general transcription factor IIH subunit 3(GTF2H3)	Q13889_TF2H3_HUMAN	3	3	2.3163
POLR1C	polymerase (RNA) I subunit C(POLR1C)	O15160_RPAC1_HUMAN	3	3	2.9782
POLR2E	polymerase (RNA) II subunit E(POLR2E)	P19388_RPAB1_HUMAN	3	5	2.9351
UBTF	upstream binding transcription factor, RNA polymerase I(UBTF)	P17480_UBF1_HUMAN	3	4	2.2799
UTP3	UTP3, small subunit processome component homolog (S. cerevisiae)(UTP3)	Q9NQZ2_SAS10_HUMAN	3	3	2.4737
BRE	brain and reproductive organ-expressed (TNFRSF1A modulator)(BRE)	Q9NXR7_BRE_HUMAN	3	3	3.2743
MYB	MYB proto-oncogene, transcription factor(MYB)	P10242_MYB_HUMAN	3	4	2.2764
TARDBP	TAR DNA binding protein(TARDBP)	Q13148_TADBP_HUMAN	3	4	3.9745
AATF	apoptosis antagonizing transcription factor(AATF)	Q9NY61_AATF_HUMAN	3	4	3.5233
HOXB9	homeobox B9(HOXB9)	P17482_HXB9_HUMAN	3	3	2.5902
NFATC1	nuclear factor of activated T-cells, cytoplasmic, calcineurin-dependent 1(NFATC1)	O95644_NFAC1_HUMAN	3	3	2.6922
RNF10	ring finger protein 10(RNF10)	Q8N5U6_RNF10_HUMAN	3	3	2.7602
EP400	E1A binding protein p400(EP400)	Q96L91_EP400_HUMAN	2	3	1.6269
WDR77	WD repeat domain 77(WDR77)	Q9BQA1_MEP50_HUMAN	2	2	2.4338
BRPF1	bromodomain and PHD finger containing 1(BRPF1)	P55201_BRPF1_HUMAN	2	2	2.7677
EZH2	enhancer of zeste 2 polycomb repressive complex 2 subunit(EZH2)	Q15910_EZH2_HUMAN	2	2	4.1186
EHMT1	euchromatic histone-lysine N-methyltransferase 1(EHMT1)	Q9H9B1_EHMT1_HUMAN	2	2	2.2998
HIST1H2BB	histone cluster 1, H2bb(HIST1H2BB)	P33778_H2B1B_HUMAN	2	4	3.3355
HIST1H4A	histone cluster 1, H4a(HIST1H4A)	P62805_H4_HUMAN	2	2	3.0815
KDM5B	lysine demethylase 5B(KDM5B)	Q9UGL1_KDM5B_HUMAN	2	2	2.5470
MCRS1	microspherule protein 1(MCRS1)	Q96EZ8_MCRS1_HUMAN	2	2	2.9966
BMI1	BMI1 proto-oncogene, polycomb ring finger(BMI1)	P35226_BMI1_HUMAN	2	2	3.6414
ETV6	ETS variant 6(ETV6)	P41212_ETV6_HUMAN	2	2	2.1628
GATA1	GATA binding protein 1(GATA1)	P15976_GATA1_HUMAN	2	2	2.5365
GZF1	GDNF inducible zinc finger protein 1(GZF1)	Q9H116_GZF1_HUMAN	2	2	2.9246
PAF1	PAF1 homolog, Paf1/RNA polymerase II complex component(PAF1)	Q8N7H5_PAF1_HUMAN	2	2	3.0976
RYBP	RING1 and YY1 binding protein(RYBP)	Q8N488_RYBP_HUMAN	2	2	3.2376
CHD8	chromodomain helicase DNA binding protein 8(CHD8)	Q9HCK8_CHD8_HUMAN	2	2	2.1275
ESRRA	estrogen related receptor alpha(ESRRA)	P11474_ERR1_HUMAN	2	2	3.3475
HIVEP1	human immunodeficiency virus type I enhancer binding protein 1(HIVEP1)	P15822_ZEP1_HUMAN	2	2	2.6834
PLK1	polo like kinase 1(PLK1)	P53350_PLK1_HUMAN	2	2	2.1681
PIAS1	protein inhibitor of activated STAT 1(PIAS1)	O75925_PIAS1_HUMAN	2	3	3.6556
ZC3H8	zinc finger CCCH-type containing 8(ZC3H8)	Q8N5P1_ZC3H8_HUMAN	2	2	3.1781
ZNF8	zinc finger protein 8(ZNF8)	P17098_ZNF8_HUMAN	2	2	2.6373
ZKSCAN3	zinc finger with KRAB and SCAN domains 3(ZKSCAN3)	Q9BRR0_ZKSC3_HUMAN	2	3	2.7592
ABL1	ABL proto-oncogene 1, non-receptor tyrosine kinase(ABL1)	P00519_ABL1_HUMAN	2	2	3.0044
EWSR1	EWS RNA binding protein 1(EWSR1)	Q01844_EWS_HUMAN	2	2	4.1758
INO80C	INO80 complex subunit C(INO80C)	Q6PI98_IN80C_HUMAN	2	2	2.3497
KLF1	Kruppel-like factor 1 (erythroid)(KLF1)	Q13351_KLF1_HUMAN	2	2	3.3281
KLF3	Kruppel-like factor 3 (basic)(KLF3)	P57682_KLF3_HUMAN	2	2	2.6175
MYBBP1A	MYB binding protein (P160) 1a(MYBBP1A)	Q9BQG0_MBB1A_HUMAN	2	2	2.7507
TFPT	TCF3 (E2A) fusion partner (in childhood Leukemia)(TFPT)	P0C1Z6_TFPT_HUMAN	2	2	2.7805
CDYL	chromodomain protein, Y-like(CDYL)	Q9Y232_CDYL1_HUMAN	2	2	2.9975
DNTTIP1	deoxynucleotidyltransferase, terminal, interacting protein 1(DNTTIP1)	Q9H147_TDIF1_HUMAN	2	2	3.0295
NFRKB	nuclear factor related to kappaB binding protein(NFRKB)	Q6P4R8_NFRKB_HUMAN	2	2	2.3402
SF1	splicing factor 1(SF1)	Q15637_SF01_HUMAN	2	2	3.8115
SSRP1	structure specific recognition protein 1(SSRP1)	Q08945_SSRP1_HUMAN	2	2	3.9064
ZNHIT3	zinc finger HIT-type containing 3(ZNHIT3)	Q15649_ZNHI3_HUMAN	2	2	2.2016
ZNF276	zinc finger protein 276(ZNF276)	Q8N554_ZN276_HUMAN	2	2	3.0775
ZNF3	zinc finger protein 3(ZNF3)	P17036_ZNF3_HUMAN	2	2	3.4619
ZNF548	zinc finger protein 548(ZNF548)	Q8NEK5_ZN548_HUMAN	2	3	1.5346
ZNF652	zinc finger protein 652(ZNF652)	Q9Y2D9_ZN652_HUMAN	2	2	3.2255
ZNF655	zinc finger protein 655(ZNF655)	Q8N720_ZN655_HUMAN	2	2	3.0265
ZNF692	zinc finger protein 692(ZNF692)	Q9BU19_ZN692_HUMAN	2	3	3.5586
ZNF740	zinc finger protein 740(ZNF740)	Q8NDX6_ZN740_HUMAN	2	2	2.1133
ZNF787	zinc finger protein 787(ZNF787)	Q6DD87_ZN787_HUMAN	2	2	3.0476
TAF1B	TATA-box binding protein associated factor, RNA polymerase I subunit B(TAF1B)	Q53T94_TAF1B_HUMAN	2	2	2.4741
TAF1D	TATA-box binding protein associated factor, RNA polymerase I subunit D(TAF1D)	Q9H5J8_TAF1D_HUMAN	2	2	2.7885
GTF2H4	general transcription factor IIH subunit 4(GTF2H4)	Q92759_TF2H4_HUMAN	2	2	2.4652
POLR1B	polymerase (RNA) I subunit B(POLR1B)	Q9H9Y6_RPA2_HUMAN	2	2	2.8039
CHD1	chromodomain helicase DNA binding protein 1(CHD1)	O14646_CHD1_HUMAN	2	2	2.6585
IKZF4	IKAROS family zinc finger 4(IKZF4)	Q9H2S9_IKZF4_HUMAN	2	2	2.8863
CBFB	core-binding factor, beta subunit(CBFB)	Q13951_PEBB_HUMAN	2	2	3.8725
JUN	jun proto-oncogene(JUN)	P05412_JUN_HUMAN	2	2	2.8284
NFATC3	nuclear factor of activated T-cells, cytoplasmic, calcineurin-dependent 3(NFATC3)	Q12968_NFAC3_HUMAN	2	2	2.9813
SBNO2	strawberry notch homolog 2 (Drosophila)(SBNO2)	Q9Y2G9_SBNO2_HUMAN	2	3	2.9880
ZNF384	zinc finger protein 384(ZNF384)	Q8TF68_ZN384_HUMAN	2	4	3.1875
