# Supplementary material for: NPM and NPM-MLF1 interact with chromatin remodeling complexes and influence their recruitment to specific genes
Source: PLoS Genet. 2019 Nov 1;15(11):e1008463. doi: 10.1371/journal.pgen.1008463 (PMC6853375; doi:10.1371/journal.pgen.1008463)
Supplement: S3 File — (XLSX) [file pgen.1008463.s018.xlsx]

## Sheet: NPM peak 1
Unique	Total	reference	Gene Symbol	MWT(kDa)	AVG
58	174	sp|Q9BZE4|NOG1_HUMAN	GTPBP4	73.92	2.8433
57	162	sp|P13639|EF2_HUMAN	EEF2	95.28	2.9650
56	61	sp|P46821|MAP1B_HUMAN	MAP1B	270.47	3.4010
45	87	sp|Q9NR30|DDX21_HUMAN	DDX21	87.29	3.0505
36	100	sp|P46777|RL5_HUMAN	RPL5	34.34	2.5364
33	314	sp|Q8NC51|PAIRB_HUMAN	SERBP1	44.94	3.0642
31	36	sp|P52272|HNRPM_HUMAN	HNRNPM	77.46	3.1145
30	33	sp|Q9UQ35|SRRM2_HUMAN	SRRM2	299.44	3.0078
29	102	sp|P39023|RL3_HUMAN	RPL3	46.08	2.6140
28	126	sp|P36578|RL4_HUMAN	RPL4	47.67	2.7263
28	33	sp|Q9NXF1|TEX10_HUMAN	TEX10	105.61	3.2724
28	28	sp|Q86U86|PB1_HUMAN	PBRM1	192.83	3.0027
26	124	sp|P61247|RS3A_HUMAN	RPS3A	29.93	2.5258
26	89	sp|P08670|VIME_HUMAN	VIM	53.62	3.6769
25	43	sp|Q8IZL8|PELP1_HUMAN	PELP1	119.62	3.3235
25	26	sp|Q08211|DHX9_HUMAN	DHX9	140.87	2.9050
24	32	sp|Q9Y4W2|LAS1L_HUMAN	LAS1L	83.01	3.5247
24	30	sp|Q9BVP2|GNL3_HUMAN	GNL3	61.95	3.3313
24	28	sp|Q92841|DDX17_HUMAN	DDX17	80.22	2.8543
23	356	sp|P06748|NPM_HUMAN	NPM1	32.55	3.7859
23	113	sp|P23396|RS3_HUMAN	RPS3	26.67	2.8549
23	37	sp|P58340|MLF1_HUMAN	MLF1	30.61	3.1876
23	24	sp|Q9UIF9|BAZ2A_HUMAN	BAZ2A	211.07	3.1095
23	23	sp|Q9H0A0|NAT10_HUMAN	NAT10	115.66	3.3276
23	23	sp|Q68CP9|ARID2_HUMAN	ARID2	197.27	3.0117
22	98	sp|P08865|RSSA_HUMAN	RPSA	32.83	3.0830
22	28	sp|P68371|TBB4B_HUMAN	TUBB4B	49.80	3.1651
22	22	sp|Q15149|PLEC_HUMAN	PLEC	531.47	3.0534
21	89	sp|Q02878|RL6_HUMAN	RPL6	32.71	2.5605
21	39	sp|Q9NX58|LYAR_HUMAN	LYAR	43.59	3.4607
21	22	sp|P11142|HSP7C_HUMAN	HSPA8	70.85	3.2403
21	21	sp|Q14004|CDK13_HUMAN	CDK13	164.82	3.2207
20	176	sp|P62750|RL23A_HUMAN	RPL23A	17.68	3.2126
20	145	sp|P62829|RL23_HUMAN	RPL23	14.86	3.2771
20	54	sp|P18124|RL7_HUMAN	RPL7	29.21	2.5288
20	25	sp|Q99575|POP1_HUMAN	POP1	114.64	2.9869
20	24	sp|P43243|MATR3_HUMAN	MATR3	94.56	2.9508
20	22	sp|Q8IVI9|NOSTN_HUMAN	NOSTRIN	57.62	3.2196
19	90	sp|P26373|RL13_HUMAN	RPL13	24.25	2.4202
19	21	sp|O60264|SMCA5_HUMAN	SMARCA5	121.83	3.2537
19	20	sp|O95793|STAU1_HUMAN	STAU1	63.14	3.1881
19	19	sp|Q9Y230|RUVB2_HUMAN	RUVBL2	51.12	3.1262
18	115	sp|Q8TDN6|BRX1_HUMAN	BRIX1	41.37	3.3025
18	31	sp|Q14498|RBM39_HUMAN	RBM39	59.34	3.0362
18	23	sp|Q6NW34|NEPRO_HUMAN	NEPRO	64.51	3.1595
18	19	sp|Q9GZR7|DDX24_HUMAN	DDX24	96.27	2.9075
18	19	sp|Q9Y520|PRC2C_HUMAN	PRRC2C	316.72	2.6331
17	129	sp|P46781|RS9_HUMAN	RPS9	22.58	2.6124
17	52	sp|P62424|RL7A_HUMAN	RPL7A	29.98	2.5866
17	51	sp|P62736|ACTA_HUMAN	ACTA2	41.98	2.2981
17	33	sp|Q9BQE3|TBA1C_HUMAN	TUBA1C	49.86	3.1298
17	26	sp|Q99848|EBP2_HUMAN	EBNA1BP2	34.83	2.8231
17	20	sp|P51531|SMCA2_HUMAN	SMARCA2	181.17	3.0168
17	20	sp|P17844|DDX5_HUMAN	DDX5	69.10	2.9904
17	18	sp|Q9UIG0|BAZ1B_HUMAN	BAZ1B	170.80	3.2720
17	17	sp|O14744|ANM5_HUMAN	PRMT5	72.64	3.0691
16	86	sp|P62081|RS7_HUMAN	RPS7	22.11	2.9084
16	86	sp|P84098|RL19_HUMAN	RPL19	23.45	2.4092
16	46	sp|P62753|RS6_HUMAN	RPS6	28.66	2.8278
16	17	sp|P52732|KIF11_HUMAN	KIF11	119.09	3.3810
15	52	sp|P39019|RS19_HUMAN	RPS19	16.05	2.3569
15	49	sp|P63244|RACK1_HUMAN	RACK1	35.05	3.0413
15	29	sp|Q9Y3C1|NOP16_HUMAN	NOP16	21.18	3.3539
15	16	sp|Q8TAQ2|SMRC2_HUMAN	SMARCC2	132.80	3.4317
15	15	sp|Q8IY81|SPB1_HUMAN	FTSJ3	96.50	3.2067
14	45	sp|P62269|RS18_HUMAN	RPS18	17.71	2.4441
14	34	sp|P62906|RL10A_HUMAN	RPL10A	24.82	2.7894
14	33	sp|P46778|RL21_HUMAN	RPL21	18.55	2.7881
14	31	sp|P62841|RS15_HUMAN	RPS15	17.03	3.1225
14	16	sp|Q9H4L4|SENP3_HUMAN	SENP3	64.97	2.9377
14	15	sp|P11387|TOP1_HUMAN	TOP1	90.67	3.0273
14	15	sp|P51532|SMCA4_HUMAN	SMARCA4	184.53	3.0173
14	14	sp|P11940|PABP1_HUMAN	PABPC1	70.63	2.8490
13	115	sp|P46782|RS5_HUMAN	RPS5	22.86	3.3376
13	76	sp|Q8NHW5|RLA0L_HUMAN	RPLP0P6	34.34	2.9945
13	66	sp|P62241|RS8_HUMAN	RPS8	24.19	2.9628
13	36	sp|P62917|RL8_HUMAN	RPL8	28.01	2.7841
13	27	sp|P62263|RS14_HUMAN	RPS14	16.26	3.1803
13	20	sp|P40429|RL13A_HUMAN	RPL13A	23.56	2.2081
13	17	sp|Q9BQ39|DDX50_HUMAN	DDX50	82.51	3.1394
13	15	sp|Q12905|ILF2_HUMAN	ILF2	43.04	3.0798
13	14	sp|O76021|RL1D1_HUMAN	RSL1D1	54.94	3.3393
13	14	sp|Q5VWQ0|RSBN1_HUMAN	RSBN1	90.02	2.7583
12	52	sp|P15880|RS2_HUMAN	RPS2	31.30	2.8401
12	51	sp|P62249|RS16_HUMAN	RPS16	16.44	2.2336
12	46	sp|P62701|RS4X_HUMAN	RPS4X	29.58	3.0898
12	38	sp|P63261|ACTG_HUMAN	ACTG1	41.77	3.6207
12	31	sp|P62277|RS13_HUMAN	RPS13	17.21	2.4626
12	28	sp|P05387|RLA2_HUMAN	RPLP2	11.66	3.4347
12	15	sp|P62910|RL32_HUMAN	RPL32	15.85	2.7486
12	13	sp|Q92922|SMRC1_HUMAN	SMARCC1	122.79	3.1808
12	13	sp|Q7Z2T5|TRM1L_HUMAN	TRMT1L	81.70	3.1424
12	13	sp|P28370|SMCA1_HUMAN	SMARCA1	122.53	2.5006
12	12	sp|Q6PKG0|LARP1_HUMAN	LARP1	123.43	3.0202
12	12	sp|Q6PCB5|RSBNL_HUMAN	RSBN1L	94.81	2.9937
11	58	sp|P18621|RL17_HUMAN	RPL17	21.38	3.2381
11	34	sp|P61313|RL15_HUMAN	RPL15	24.13	2.6415
11	31	sp|P46779|RL28_HUMAN	RPL28	15.74	2.1930
11	29	sp|Q9UNX3|RL26L_HUMAN	RPL26L1	17.25	2.4308
11	24	sp|P27635|RL10_HUMAN	RPL10	24.59	3.0107
11	24	sp|P61353|RL27_HUMAN	RPL27	15.79	2.5994
11	21	sp|P62280|RS11_HUMAN	RPS11	18.42	2.2088
11	16	sp|Q9BV38|WDR18_HUMAN	WDR18	47.38	2.8379
11	15	sp|Q9NWT1|PK1IP_HUMAN	PAK1IP1	43.94	2.5658
11	13	sp|P78345|RPP38_HUMAN	RPP38	31.81	2.9345
11	13	sp|Q5SY16|NOL9_HUMAN	NOL9	79.27	2.9076
11	12	sp|Q12906|ILF3_HUMAN	ILF3	95.28	2.6275
11	11	sp|Q9BRS2|RIOK1_HUMAN	RIOK1	65.54	3.5058
11	11	sp|Q9Y265|RUVB1_HUMAN	RUVBL1	50.20	3.1466
11	11	sp|P42285|SK2L2_HUMAN	SKIV2L2	117.73	3.1339
11	11	sp|O43143|DHX15_HUMAN	DHX15	90.88	3.0428
10	46	sp|P18077|RL35A_HUMAN	RPL35A	12.53	2.1708
10	22	sp|Q02543|RL18A_HUMAN	RPL18A	20.75	2.2875
10	15	sp|Q9NZM5|GSCR2_HUMAN	GLTSCR2	54.36	3.3810
10	11	sp|O96019|ACL6A_HUMAN	ACTL6A	47.43	3.1501
10	11	sp|Q13823|NOG2_HUMAN	GNL2	83.60	3.1436
10	11	sp|Q96GQ7|DDX27_HUMAN	DDX27	89.78	2.6779
10	10	sp|Q9H0D6|XRN2_HUMAN	XRN2	108.51	3.2289
10	10	sp|P11388|TOP2A_HUMAN	TOP2A	174.28	2.9748
10	10	sp|O15226|NKRF_HUMAN	NKRF	77.62	2.9020
10	10	sp|Q969S3|ZN622_HUMAN	ZNF622	54.24	2.7858
9	23	sp|P62899|RL31_HUMAN	RPL31	14.45	2.6242
9	22	sp|P62244|RS15A_HUMAN	RPS15A	14.83	2.8271
9	12	sp|O75818|RPP40_HUMAN	RPP40	41.81	3.5124
9	12	sp|P52597|HNRPF_HUMAN	HNRNPF	45.64	3.2913
9	10	sp|Q9NPI1|BRD7_HUMAN	BRD7	74.09	3.4706
9	10	sp|Q6NZI2|PTRF_HUMAN	PTRF	43.45	3.1683
9	10	sp|Q13263|TIF1B_HUMAN	TRIM28	88.49	3.1638
9	9	sp|Q8NCD3|HJURP_HUMAN	HJURP	83.49	2.7298
9	9	sp|Q9NY93|DDX56_HUMAN	DDX56	61.55	2.6978
8	68	sp|P50914|RL14_HUMAN	RPL14	23.42	3.0813
8	57	sp|Q07020|RL18_HUMAN	RPL18	21.62	2.9237
8	40	sp|P32969|RL9_HUMAN	RPL9	21.85	3.1659
8	39	sp|P08708|RS17_HUMAN	RPS17	15.54	2.9445
8	35	sp|P83731|RL24_HUMAN	RPL24	17.77	2.4033
8	33	sp|P30050|RL12_HUMAN	RPL12	17.81	2.9322
8	30	sp|P62847|RS24_HUMAN	RPS24	15.41	2.8341
8	22	sp|P22090|RS4Y1_HUMAN	RPS4Y1	29.44	2.4727
8	19	sp|P42766|RL35_HUMAN	RPL35	14.54	2.3762
8	13	sp|P67809|YBOX1_HUMAN	YBX1	35.90	2.8686
8	12	sp|P78346|RPP30_HUMAN	RPP30	29.30	3.4680
8	11	tr|A0A0B4J220|A0A0B4J220_HUMAN	C11orf98	14.23	2.8347
8	11	sp|O75909|CCNK_HUMAN	CCNK	64.20	2.7962
8	11	sp|Q9Y3U8|RL36_HUMAN	RPL36	12.25	2.5659
8	10	sp|Q14980|NUMA1_HUMAN	NUMA1	238.12	3.7283
8	10	sp|P33778|H2B1B_HUMAN	HIST1H2BB	13.94	2.8648
8	9	sp|Q9ULG1|INO80_HUMAN	INO80	176.64	3.1932
8	9	sp|Q9UNQ2|DIM1_HUMAN	DIMT1	35.21	3.0132
8	8	sp|Q96HI0|SENP5_HUMAN	SENP5	86.64	3.6630
8	8	sp|Q92925|SMRD2_HUMAN	SMARCD2	58.88	3.5329
8	8	sp|Q15397|PUM3_HUMAN	PUM3	73.54	3.2407
8	8	sp|Q5SSJ5|HP1B3_HUMAN	HP1BP3	61.17	2.6953
7	83	sp|P05388|RLA0_HUMAN	RPLP0	34.25	3.4766
7	58	sp|Q9NQ39|RS10L_HUMAN	RPS10P5	20.11	3.0603
7	31	sp|P62851|RS25_HUMAN	RPS25	13.73	2.3071
7	22	sp|Q6NVV1|R13P3_HUMAN	RPL13AP3	12.13	2.1356
7	14	tr|R4H484|R4H484_HUMAN		29.94	2.7162
7	11	sp|P04406|G3P_HUMAN	GAPDH	36.03	3.6350
7	9	sp|Q9UHA3|RLP24_HUMAN	RSL24D1	19.61	2.3657
7	8	sp|P68400|CSK21_HUMAN	CSNK2A1	45.11	3.4289
7	8	sp|P34931|HS71L_HUMAN	HSPA1L	70.33	3.0373
7	7	sp|O75569|PRKRA_HUMAN	PRKRA	34.38	3.1917
7	7	sp|Q9UMS4|PRP19_HUMAN	PRPF19	55.15	3.0768
7	7	sp|Q99459|CDC5L_HUMAN	CDC5L	92.19	2.9425
7	7	sp|O75643|U520_HUMAN	SNRNP200	244.35	2.8867
7	7	sp|Q6P2Q9|PRP8_HUMAN	PRPF8	273.43	2.8735
7	7	sp|Q6P4R8|NFRKB_HUMAN	NFRKB	138.92	2.5732
7	7	sp|Q96PK6|RBM14_HUMAN	RBM14	69.45	2.4569
6	17	sp|P62913|RL11_HUMAN	RPL11	20.24	2.8450
6	16	sp|P35268|RL22_HUMAN	RPL22	14.78	2.9763
6	14	sp|P46776|RL27A_HUMAN	RPL27A	16.55	2.8374
6	8	sp|P56537|IF6_HUMAN	EIF6	26.58	3.3891
6	8	sp|P35637|FUS_HUMAN	FUS	53.39	3.3476
6	8	sp|P19338|NUCL_HUMAN	NCL	76.57	2.9046
6	6	sp|Q9BYG3|MK67I_HUMAN	NIFK	34.20	3.8155
6	6	sp|Q969G3|SMCE1_HUMAN	SMARCE1	46.62	3.7589
6	6	sp|P52907|CAZA1_HUMAN	CAPZA1	32.90	3.2592
6	6	sp|Q9H6F5|CCD86_HUMAN	CCDC86	40.21	3.2217
6	6	sp|Q12824|SNF5_HUMAN	SMARCB1	44.11	3.1006
6	6	sp|Q9NW13|RBM28_HUMAN	RBM28	85.68	2.8355
6	6	sp|Q8WUB8|PHF10_HUMAN	PHF10	56.02	2.6610
6	6	sp|P51608|MECP2_HUMAN	MECP2	52.41	2.5503
5	37	sp|P46783|RS10_HUMAN	RPS10	18.89	2.3048
5	18	sp|P60866|RS20_HUMAN	RPS20	13.36	2.5433
5	17	sp|P62266|RS23_HUMAN	RPS23	15.80	2.6557
5	17	sp|Q96L21|RL10L_HUMAN	RPL10L	24.50	2.1448
5	13	sp|P62888|RL30_HUMAN	RPL30	12.78	2.7156
5	11	sp|P49207|RL34_HUMAN	RPL34	13.28	2.2211
5	8	sp|Q96CT7|CC124_HUMAN	CCDC124	25.82	2.7832
5	7	sp|P16989|YBOX3_HUMAN	YBX3	40.07	3.8029
5	7	sp|P07910|HNRPC_HUMAN	HNRNPC	33.65	3.7842
5	7	sp|Q9BRT6|LLPH_HUMAN	LLPH	15.22	3.0213
5	6	sp|P55795|HNRH2_HUMAN	HNRNPH2	49.23	3.4825
5	6	sp|Q9NYV4|CDK12_HUMAN	CDK12	164.05	3.1578
5	6	sp|P54652|HSP72_HUMAN	HSPA2	69.98	3.0819
5	6	sp|Q15393|SF3B3_HUMAN	SF3B3	135.49	3.0489
5	6	sp|Q9BRJ6|CG050_HUMAN	C7orf50	22.07	2.9905
5	6	sp|B2RXH8|HNRC2_HUMAN	HNRNPCL2	32.05	2.7459
5	6	sp|P0DMU8|CT455_HUMAN	CT45A5	21.22	2.6673
5	5	sp|O00567|NOP56_HUMAN	NOP56	66.01	3.6505
5	5	sp|Q6NZY4|ZCHC8_HUMAN	ZCCHC8	78.53	3.6113
5	5	sp|Q6UN15|FIP1_HUMAN	FIP1L1	66.49	3.4975
5	5	sp|Q9BQA1|MEP50_HUMAN	WDR77	36.70	3.3646
5	5	sp|Q14137|BOP1_HUMAN	BOP1	83.58	3.3060
5	5	sp|Q9BUJ2|HNRL1_HUMAN	HNRNPUL1	95.68	3.1939
5	5	sp|Q14669|TRIPC_HUMAN	TRIP12	220.30	3.1664
5	5	sp|P63173|RL38_HUMAN	RPL38	8.21	3.1196
5	5	sp|O95707|RPP29_HUMAN	POP4	25.41	2.6543
5	5	sp|Q13310|PABP4_HUMAN	PABPC4	70.74	2.5947
5	5	sp|O00541|PESC_HUMAN	PES1	67.96	2.4613
5	5	sp|Q8N5L8|RP25L_HUMAN	RPP25L	17.62	2.2537
4	18	sp|P61513|RL37A_HUMAN	RPL37A	10.27	2.6788
4	13	sp|Q969Q0|RL36L_HUMAN	RPL36AL	12.46	2.4137
4	8	sp|Q96KK5|H2A1H_HUMAN	HIST1H2AH	13.90	2.6524
4	6	sp|Q01844|EWS_HUMAN	EWSR1	68.44	3.5789
4	6	sp|P07437|TBB5_HUMAN	TUBB	49.64	3.5724
4	6	sp|P16403|H12_HUMAN	HIST1H1C	21.35	2.9131
4	5	sp|Q86VM9|ZCH18_HUMAN	ZC3H18	106.32	3.2965
4	5	sp|P49711|CTCF_HUMAN	CTCF	82.73	2.7526
4	4	sp|Q15365|PCBP1_HUMAN	PCBP1	37.47	3.8409
4	4	sp|P61978|HNRPK_HUMAN	HNRNPK	50.94	3.7028
4	4	sp|Q96KR1|ZFR_HUMAN	ZFR	116.94	3.5455
4	4	sp|Q12894|IFRD2_HUMAN	IFRD2	54.78	3.3877
4	4	sp|P47756|CAPZB_HUMAN	CAPZB	31.33	3.3320
4	4	sp|P52292|IMA1_HUMAN	KPNA2	57.83	3.2303
4	4	sp|Q9H981|ARP8_HUMAN	ACTR8	70.44	3.1876
4	4	sp|Q00839|HNRPU_HUMAN	HNRNPU	90.53	3.0741
4	4	sp|O00458|IFRD1_HUMAN	IFRD1	50.24	3.0674
4	4	sp|Q15572|TAF1C_HUMAN	TAF1C	95.15	3.0300
4	4	sp|P61160|ARP2_HUMAN	ACTR2	44.73	2.9875
4	4	sp|Q6STE5|SMRD3_HUMAN	SMARCD3	54.98	2.9374
4	4	sp|Q6DKI1|RL7L_HUMAN	RPL7L1	28.64	2.8109
4	4	sp|O15523|DDX3Y_HUMAN	DDX3Y	73.11	2.7917
4	4	sp|Q3KQU3|MA7D1_HUMAN	MAP7D1	92.76	2.7889
4	4	sp|P54132|BLM_HUMAN	BLM	158.90	2.7853
4	4	IgG1_bovine		35.83	2.7707
4	4	sp|P68104|EF1A1_HUMAN	EEF1A1	50.11	2.7621
4	4	sp|Q71F23|CENPU_HUMAN	CENPU	47.49	2.7307
4	4	sp|Q9NVP1|DDX18_HUMAN	DDX18	75.36	2.6027
4	4	sp|Q969P6|TOP1M_HUMAN	TOP1MT	69.83	2.4556
4	4	IGH1M_MOUSE	Ighg1	43.36	2.4476
3	18	sp|P61254|RL26_HUMAN	RPL26	17.25	1.9196
3	15	sp|P47914|RL29_HUMAN	RPL29	17.74	2.3666
3	9	sp|Q5JNZ5|RS26L_HUMAN	RPS26P11	12.99	2.1303
3	6	sp|P25398|RS12_HUMAN	RPS12	14.51	2.2983
3	6	sp|Q8TD47|RS4Y2_HUMAN	RPS4Y2	29.28	2.1108
3	4	sp|Q9Y2R4|DDX52_HUMAN	DDX52	67.46	4.4466
3	4	sp|P11021|GRP78_HUMAN	HSPA5	72.29	3.7275
3	4	sp|P02549|SPTA1_HUMAN	SPTA1	279.84	3.3884
3	4	sp|P78559|MAP1A_HUMAN	MAP1A	305.30	3.0863
3	4	sp|Q92522|H1X_HUMAN	H1FX	22.47	2.8408
3	4	sp|P42677|RS27_HUMAN	RPS27	9.45	2.7138
3	3	sp|O43167|ZBT24_HUMAN	ZBTB24	78.23	4.3397
3	3	sp|Q96GM5|SMRD1_HUMAN	SMARCD1	58.20	4.2504
3	3	sp|Q14103|HNRPD_HUMAN	HNRNPD	38.41	4.1356
3	3	sp|Q9NYL9|TMOD3_HUMAN	TMOD3	39.57	3.9072
3	3	sp|P0DMV9|HS71B_HUMAN	HSPA1B	70.01	3.4835
3	3	sp|P12956|XRCC6_HUMAN	XRCC6	69.80	3.4394
3	3	sp|O75817|POP7_HUMAN	POP7	15.64	3.4315
3	3	sp|Q9P287|BCCIP_HUMAN	BCCIP	35.96	3.3745
3	3	sp|O43390|HNRPR_HUMAN	HNRNPR	70.90	3.2612
3	3	sp|Q8NHQ9|DDX55_HUMAN	DDX55	68.50	3.2393
3	3	sp|Q07666|KHDR1_HUMAN	KHDRBS1	48.20	3.2373
3	3	sp|O43823|AKAP8_HUMAN	AKAP8	76.06	3.2058
3	3	sp|Q15050|RRS1_HUMAN	RRS1	41.17	3.1703
3	3	sp|Q9BU76|MMTA2_HUMAN	MMTAG2	29.39	3.1630
3	3	sp|Q9GZL7|WDR12_HUMAN	WDR12	47.68	3.0303
3	3	sp|O15479|MAGB2_HUMAN	MAGEB2	35.26	2.9852
3	3	sp|Q03164|KMT2A_HUMAN	KMT2A	431.50	2.9193
3	3	sp|Q9H9F9|ARP5_HUMAN	ACTR5	68.25	2.8864
3	3	sp|Q8N163|CCAR2_HUMAN	CCAR2	102.84	2.7319
3	3	sp|Q09028|RBBP4_HUMAN	RBBP4	47.63	2.5708
3	3	sp|P21333|FLNA_HUMAN	FLNA	280.56	2.5648
3	3	sp|O75533|SF3B1_HUMAN	SF3B1	145.74	2.4303
3	3	sp|Q9UKM9|RALY_HUMAN	RALY	32.44	2.2333
3	3	sp|Q9UQ80|PA2G4_HUMAN	PA2G4	43.76	2.1798
2	13	sp|P05386|RLA1_HUMAN	RPLP1	11.51	2.8322
2	4	sp|O00571|DDX3X_HUMAN	DDX3X	73.20	4.1733
2	3	sp|P41219|PERI_HUMAN	PRPH	53.62	3.2800
2	3	sp|Q02539|H11_HUMAN	HIST1H1A	21.83	3.0743
2	3	sp|Q9UKD2|MRT4_HUMAN	MRTO4	27.54	3.0697
2	3	tr|E9PJN9|E9PJN9_HUMAN	RPS3	3.81	2.7339
2	2	tr|F8W7C6|F8W7C6_HUMAN	RPL10	18.55	5.5454
2	2	tr|B2R5W2|B2R5W2_HUMAN	HNRNPC	31.93	5.2615
2	2	sp|P62995|TRA2B_HUMAN	TRA2B	33.65	4.5993
2	2	sp|Q5T3I0|GPTC4_HUMAN	GPATCH4	50.35	4.1771
2	2	sp|P07237|PDIA1_HUMAN	P4HB	57.08	4.0803
2	2	sp|Q9BVI4|NOC4L_HUMAN	NOC4L	58.43	3.8392
2	2	sp|Q9BWF3|RBM4_HUMAN	RBM4	40.29	3.8323
2	2	sp|Q01518|CAP1_HUMAN	CAP1	51.87	3.7329
2	2	IgG1b_bovine		35.88	3.7229
2	2	sp|Q9BVA1|TBB2B_HUMAN	TUBB2B	49.92	3.6762
2	2	sp|O95059|RPP14_HUMAN	RPP14	13.68	3.6005
2	2	sp|Q8TDD1|DDX54_HUMAN	DDX54	98.53	3.5631
2	2	sp|P62314|SMD1_HUMAN	SNRPD1	13.27	3.5608
2	2	sp|Q53T94|TAF1B_HUMAN	TAF1B	68.79	3.5603
2	2	sp|Q9H5J8|TAF1D_HUMAN	TAF1D	32.04	3.5298
2	2	sp|P78316|NOP14_HUMAN	NOP14	97.61	3.4509
2	2	sp|Q92769|HDAC2_HUMAN	HDAC2	55.33	3.4374
2	2	sp|P17661|DESM_HUMAN	DES	53.50	3.3518
2	2	sp|P40227|TCPZ_HUMAN	CCT6A	57.99	3.3435
2	2	sp|P35579|MYH9_HUMAN	MYH9	226.39	3.3139
2	2	sp|O75190|DNJB6_HUMAN	DNAJB6	36.06	3.2714
2	2	sp|O15145|ARPC3_HUMAN	ARPC3	20.53	3.2429
2	2	sp|P98175|RBM10_HUMAN	RBM10	103.47	3.2283
2	2	sp|P01876|IGHA1_HUMAN	IGHA1	37.63	3.2214
2	2	sp|O15143|ARC1B_HUMAN	ARPC1B	40.92	3.2206
2	2	sp|Q92900|RENT1_HUMAN	UPF1	124.27	3.2190
2	2	sp|Q659C4|LAR1B_HUMAN	LARP1B	105.26	3.2134
2	2	sp|P55197|AF10_HUMAN	MLLT10	113.25	3.1808
2	2	sp|Q15029|U5S1_HUMAN	EFTUD2	109.37	3.1447
2	2	sp|Q00610|CLH1_HUMAN	CLTC	191.49	3.0987
2	2	sp|P54105|ICLN_HUMAN	CLNS1A	26.20	3.0844
2	2	sp|O15144|ARPC2_HUMAN	ARPC2	34.31	3.0258
2	2	sp|Q5BKZ1|ZN326_HUMAN	ZNF326	65.61	2.9874
2	2	sp|P59998|ARPC4_HUMAN	ARPC4	19.65	2.9805
2	2	sp|P62805|H4_HUMAN	HIST1H4A	11.36	2.9661
2	2	sp|Q8NBZ0|IN80E_HUMAN	INO80E	26.46	2.9415
2	2	sp|P16401|H15_HUMAN	HIST1H1B	22.57	2.9369
2	2	sp|O43660|PLRG1_HUMAN	PLRG1	57.16	2.8864
2	2	sp|Q9C086|IN80B_HUMAN	INO80B	38.61	2.8664
2	2	sp|O75340|PDCD6_HUMAN	PDCD6	21.85	2.8386
2	2	sp|P62987|RL40_HUMAN	UBA52	14.72	2.8365
2	2	sp|P31689|DNJA1_HUMAN	DNAJA1	44.84	2.8221
2	2	sp|Q96JP5|ZFP91_HUMAN	ZFP91	63.41	2.7870
2	2	sp|Q9UHB6|LIMA1_HUMAN	LIMA1	85.17	2.6836
2	2	sp|Q9ULX6|AKP8L_HUMAN	AKAP8L	71.60	2.6303
2	2	sp|Q53TQ3|IN80D_HUMAN	INO80D	98.11	2.5988
2	2	sp|P62861|RS30_HUMAN	FAU	6.64	2.5500
2	2	sp|Q9Y6J0|CABIN_HUMAN	CABIN1	246.20	2.4259
2	2	sp|Q14157|UBP2L_HUMAN	UBAP2L	114.47	2.4086
2	2	sp|P22087|FBRL_HUMAN	FBL	33.76	2.3813
2	2	sp|O94776|MTA2_HUMAN	MTA2	74.98	2.3663
2	2	sp|P63208|SKP1_HUMAN	SKP1	18.65	2.3090
2	2	sp|Q58FF8|H90B2_HUMAN	HSP90AB2P	44.32	2.2614
2	2	sp|P54198|HIRA_HUMAN	HIRA	111.76	2.2115
2	2	sp|O15371|EIF3D_HUMAN	EIF3D	63.93	2.1659
2	2	sp|P62318|SMD3_HUMAN	SNRPD3	13.91	2.1454
2	2	sp|O00303|EIF3F_HUMAN	EIF3F	37.54	2.0897
1	18	sp|P62854|RS26_HUMAN	RPS26	13.01	3.3329
1	11	sp|P83881|RL36A_HUMAN	RPL36A	12.43	2.4132
1	6	IGKC_MOUSE		11.77	1.9326
1	4	sp|E9PRG8|CK098_HUMAN	C11orf98	13.79	3.4139
1	2	sp|P16104|H2AX_HUMAN	H2AFX	15.14	4.4583
1	2	sp|O75369|FLNB_HUMAN	FLNB	277.99	4.3168
1	2	sp|Q9UBL3|ASH2L_HUMAN	ASH2L	68.68	3.8122
1	2	sp|Q7L2H7|EIF3M_HUMAN	EIF3M	42.48	3.3096
1	2	sp|Q6PJG2|EMSA1_HUMAN	ELMSAN1	114.92	3.1524
1	2	sp|Q14152|EIF3A_HUMAN	EIF3A	166.47	2.4615
1	2	sp|Q9BUF5|TBB6_HUMAN	TUBB6	49.82	2.2780
1	2	tr|S4R454|S4R454_HUMAN	ETV2	10.25	2.1159
1	1	sp|P86452|ZBED6_HUMAN	ZBED6	109.90	6.0788
1	1	sp|P23528|COF1_HUMAN	CFL1	18.49	5.9631
1	1	sp|Q14247|SRC8_HUMAN	CTTN	61.55	5.8852
1	1	sp|P68363|TBA1B_HUMAN	TUBA1B	50.12	5.2493
1	1	sp|Q92804|RBP56_HUMAN	TAF15	61.79	5.0847
1	1	sp|P10809|CH60_HUMAN	HSPD1	61.02	4.8745
1	1	sp|P14618|KPYM_HUMAN	PKM	57.90	4.5718
1	1	sp|P09382|LEG1_HUMAN	LGALS1	14.71	4.5527
1	1	sp|P05452|TETN_HUMAN	CLEC3B	22.52	4.5327
1	1	sp|P31942|HNRH3_HUMAN	HNRNPH3	36.90	4.4582
1	1	sp|Q13765|NACA_HUMAN	NACA	23.37	4.4388
1	1	sp|Q13601|KRR1_HUMAN	KRR1	43.64	4.4106
1	1	sp|Q9P2D1|CHD7_HUMAN	CHD7	335.72	4.4011
1	1	sp|Q9NQ55|SSF1_HUMAN	PPAN	53.16	4.3339
1	1	sp|O15042|SR140_HUMAN	U2SURP	118.22	4.2002
1	1	tr|J3KPD3|J3KPD3_HUMAN	RBM7	30.57	4.1594
1	1	sp|Q6RFH5|WDR74_HUMAN	WDR74	42.41	4.1326
1	1	sp|P55209|NP1L1_HUMAN	NAP1L1	45.35	4.0827
1	1	sp|Q9NRL2|BAZ1A_HUMAN	BAZ1A	178.59	4.0438
1	1	sp|P50454|SERPH_HUMAN	SERPINH1	46.41	4.0046
1	1	sp|P55884|EIF3B_HUMAN	EIF3B	92.42	3.9859
1	1	sp|Q6PI98|IN80C_HUMAN	INO80C	20.63	3.9680
1	1	sp|P06733|ENOA_HUMAN	ENO1	47.14	3.9288
1	1	sp|O75607|NPM3_HUMAN	NPM3	19.33	3.9227
1	1	sp|Q16643|DREB_HUMAN	DBN1	71.39	3.9145
1	1	sp|Q9UGM3|DMBT1_HUMAN	DMBT1	260.57	3.8852
1	1	sp|O60506|HNRPQ_HUMAN	SYNCRIP	69.56	3.8734
1	1	sp|Q15459|SF3A1_HUMAN	SF3A1	88.83	3.8699
1	1	sp|Q15287|RNPS1_HUMAN	RNPS1	34.19	3.8181
1	1	sp|P61626|LYSC_HUMAN	LYZ	16.53	3.7865
1	1	sp|Q7L2E3|DHX30_HUMAN	DHX30	133.85	3.7339
1	1	sp|P25705|ATPA_HUMAN	ATP5A1	59.71	3.7311
1	1	sp|Q9Y3B9|RRP15_HUMAN	RRP15	31.46	3.6743
1	1	sp|Q9H7B2|RPF2_HUMAN	RPF2	35.56	3.6617
1	1	sp|Q8N5F7|NKAP_HUMAN	NKAP	47.11	3.5850
1	1	sp|P42696|RBM34_HUMAN	RBM34	48.54	3.5706
1	1	sp|P52701|MSH6_HUMAN	MSH6	152.69	3.5291
1	1	tr|B1AK88|B1AK88_HUMAN	CAPZB	33.76	3.5016
1	1	sp|Q8IUF8|RIOX2_HUMAN	RIOX2	52.77	3.4523
1	1	sp|P07478|TRY2_HUMAN	PRSS2	26.47	3.4359
1	1	sp|O95071|UBR5_HUMAN	UBR5	309.16	3.4331
1	1	sp|Q96QD9|UIF_HUMAN	FYTTD1	35.80	3.4015
1	1	sp|P31949|S10AB_HUMAN	S100A11	11.73	3.3985
1	1	sp|P18669|PGAM1_HUMAN	PGAM1	28.79	3.3968
1	1	sp|Q8WWW0|RASF5_HUMAN	RASSF5	47.06	3.3518
1	1	sp|Q9UKL0|RCOR1_HUMAN	RCOR1	53.29	3.3022
1	1	tr|Q05CW7|Q05CW7_HUMAN	NAT10	62.35	3.2992
1	1	sp|P58107|EPIPL_HUMAN	EPPK1	555.28	3.2715
1	1	KV2A7_MOUSE		12.27	3.2639
1	1	sp|P35030|TRY3_HUMAN	PRSS3	32.51	3.2481
1	1	sp|Q92610|ZN592_HUMAN	ZNF592	137.44	3.2187
1	1	sp|Q9H116|GZF1_HUMAN	GZF1	80.44	3.2173
1	1	sp|Q9BQ04|RBM4B_HUMAN	RBM4B	40.12	3.1713
1	1	sp|Q5UIP0|RIF1_HUMAN	RIF1	274.29	3.1641
1	1	sp|Q9Y285|SYFA_HUMAN	FARSA	57.53	3.1507
1	1	sp|Q7Z2W4|ZCCHV_HUMAN	ZC3HAV1	101.37	3.1209
1	1	sp|P04083|ANXA1_HUMAN	ANXA1	38.69	3.0844
1	1	sp|Q9NVX2|NLE1_HUMAN	NLE1	53.29	3.0755
1	1	sp|P07355|ANXA2_HUMAN	ANXA2	38.58	3.0699
1	1	sp|Q8WUZ0|BCL7C_HUMAN	BCL7C	23.45	3.0677
1	1	sp|Q13595|TRA2A_HUMAN	TRA2A	32.67	3.0466
1	1	sp|P04792|HSPB1_HUMAN	HSPB1	22.77	3.0451
1	1	sp|Q15633|TRBP2_HUMAN	TARBP2	39.01	3.0387
1	1	sp|O14776|TCRG1_HUMAN	TCERG1	123.82	3.0256
1	1	sp|Q71UM5|RS27L_HUMAN	RPS27L	9.47	3.0215
1	1	sp|Q9HCE1|MOV10_HUMAN	MOV10	113.60	2.9991
1	1	sp|P40938|RFC3_HUMAN	RFC3	40.53	2.9540
1	1	sp|Q96MX3|ZNF48_HUMAN	ZNF48	67.78	2.9515
1	1	sp|P17480|UBF1_HUMAN	UBTF	89.35	2.9514
1	1	sp|O15511|ARPC5_HUMAN	ARPC5	16.31	2.9472
1	1	sp|Q06587|RING1_HUMAN	RING1	42.40	2.8988
1	1	sp|Q5VTD9|GFI1B_HUMAN	GFI1B	37.47	2.8926
1	1	sp|O95810|SDPR_HUMAN	SDPR	47.14	2.8833
1	1	sp|Q16629|SRSF7_HUMAN	SRSF7	27.35	2.8752
1	1	sp|Q13127|REST_HUMAN	REST	121.80	2.8604
1	1	sp|P61964|WDR5_HUMAN	WDR5	36.57	2.8474
1	1	sp|P62857|RS28_HUMAN	RPS28	7.84	2.8208
1	1	tr|E7ERS3|E7ERS3_HUMAN	ZC3H18	108.87	2.8052
1	1	sp|O95983|MBD3_HUMAN	MBD3	32.82	2.8019
1	1	sp|Q07955|SRSF1_HUMAN	SRSF1	27.73	2.7993
1	1	sp|P31943|HNRH1_HUMAN	HNRNPH1	49.20	2.7760
1	1	sp|O75400|PR40A_HUMAN	PRPF40A	108.74	2.7678
1	1	sp|Q13247|SRSF6_HUMAN	SRSF6	39.56	2.7584
1	1	sp|P46013|KI67_HUMAN	MKI67	358.47	2.7466
1	1	sp|P01834|IGKC_HUMAN	IGKC	11.76	2.7316
1	1	sp|Q93077|H2A1C_HUMAN	HIST1H2AC	14.10	2.7275
1	1	sp|Q96SB4|SRPK1_HUMAN	SRPK1	74.28	2.7258
1	1	sp|Q13428|TCOF_HUMAN	TCOF1	152.02	2.7084
1	1	tr|Q5JW28|Q5JW28_HUMAN	STAU1	22.46	2.7047
1	1	sp|Q16352|AINX_HUMAN	INA	55.36	2.6997
1	1	sp|Q9NQV6|PRD10_HUMAN	PRDM10	130.05	2.6797
1	1	sp|P37802|TAGL2_HUMAN	TAGLN2	22.38	2.6634
1	1	sp|Q96FV9|THOC1_HUMAN	THOC1	75.62	2.6609
1	1	sp|Q9H9L3|I20L2_HUMAN	ISG20L2	39.13	2.6501
1	1	tr|Q6ZNN8|Q6ZNN8_HUMAN		16.99	2.6087
1	1	sp|P68032|ACTC_HUMAN	ACTC1	41.99	2.5973
1	1	sp|P68366|TBA4A_HUMAN	TUBA4A	49.89	2.5926
1	1	sp|P07900|HS90A_HUMAN	HSP90AA1	84.61	2.5819
1	1	sp|Q59GN2|R39L5_HUMAN	RPL39P5	6.32	2.5586
1	1	tr|Q15739|Q15739_HUMAN		12.31	2.5579
1	1	sp|Q9BXY0|MAK16_HUMAN	MAK16	35.35	2.5484
1	1	sp|Q9Y2X3|NOP58_HUMAN	NOP58	59.54	2.5336
1	1	sp|P0DOX2|IGA2_HUMAN		48.90	2.5316
1	1	sp|P20226|TBP_HUMAN	TBP	37.67	2.5266
1	1	sp|P62273|RS29_HUMAN	RPS29	6.67	2.5103
1	1	sp|O75150|BRE1B_HUMAN	RNF40	113.58	2.4987
1	1	sp|P35659|DEK_HUMAN	DEK	42.65	2.4931
1	1	sp|Q9ULG6|CCPG1_HUMAN	CCPG1	87.29	2.4879
1	1	tr|H0YIE8|H0YIE8_HUMAN	WDR83	23.51	2.4811
1	1	sp|P18583|SON_HUMAN	SON	263.66	2.4715
1	1	tr|Q06AH7|Q06AH7_HUMAN	TF	76.91	2.4572
1	1	sp|Q15291|RBBP5_HUMAN	RBBP5	59.12	2.4330
1	1	sp|Q9NPG3|UBN1_HUMAN	UBN1	121.45	2.4310
1	1	tr|B4DG20|B4DG20_HUMAN		84.06	2.4290
1	1	sp|P61158|ARP3_HUMAN	ACTR3	47.34	2.4062
1	1	sp|Q9Y2P8|RCL1_HUMAN	RCL1	40.82	2.4055
1	1	sp|Q8NB78|KDM1B_HUMAN	KDM1B	92.04	2.3829
1	1	sp|Q9H9J4|UBP42_HUMAN	USP42	145.30	2.3717
1	1	sp|Q16181|SEPT7_HUMAN	2019-09-07	50.65	2.3643
1	1	sp|Q8TDI0|CHD5_HUMAN	CHD5	222.91	2.3548
1	1	sp|Q13243|SRSF5_HUMAN	SRSF5	31.25	2.3486
1	1	sp|P55072|TERA_HUMAN	VCP	89.27	2.3459
1	1	sp|Q02880|TOP2B_HUMAN	TOP2B	183.15	2.3410
1	1	sp|Q9NP55|BPIA1_HUMAN	BPIFA1	26.70	2.3191
1	1	sp|P17010|ZFX_HUMAN	ZFX	90.46	2.3180
1	1	sp|Q03001|DYST_HUMAN	DST	860.13	2.2965
1	1	sp|Q92616|GCN1_HUMAN	GCN1	292.57	2.2930
1	1	tr|Q562Z4|Q562Z4_HUMAN	ACT	11.55	2.2708
1	1	sp|Q9H0U9|TSYL1_HUMAN	TSPYL1	49.16	2.2172
1	1	sp|Q5TAX3|TUT4_HUMAN	ZCCHC11	185.05	2.2162
1	1	sp|P60228|EIF3E_HUMAN	EIF3E	52.19	2.2127
1	1	sp|Q5JY77|GASP1_HUMAN	GPRASP1	156.77	2.1480
1	1	sp|P82094|TMF1_HUMAN	TMF1	122.77	2.1435

## Sheet: NPM peak 2
Unique	Total	reference	Gene Symbol	MWT(kDa)	AVG
97	123	sp|P46821|MAP1B_HUMAN	MAP1B	270.47	3.4746
64	197	sp|P52732|KIF11_HUMAN	KIF11	119.09	2.9249
60	169	sp|P13639|EF2_HUMAN	EEF2	95.28	2.7996
55	57	sp|P21333|FLNA_HUMAN	FLNA	280.56	3.1602
51	118	sp|Q9NR30|DDX21_HUMAN	DDX21	87.29	2.9085
47	125	sp|Q9BZE4|NOG1_HUMAN	GTPBP4	73.92	2.8704
42	42	sp|Q8IWI9|MGAP_HUMAN	MGA	331.63	3.0716
37	39	sp|Q9UQ35|SRRM2_HUMAN	SRRM2	299.44	2.9930
36	41	sp|Q08211|DHX9_HUMAN	DHX9	140.87	2.9995
34	69	sp|P46777|RL5_HUMAN	RPL5	34.34	2.6086
34	49	sp|Q6PKG0|LARP1_HUMAN	LARP1	123.43	2.9757
32	293	sp|Q8NC51|PAIRB_HUMAN	SERBP1	44.94	3.1636
31	52	sp|Q9BRS2|RIOK1_HUMAN	RIOK1	65.54	2.9339
28	137	sp|P61247|RS3A_HUMAN	RPS3A	29.93	2.4376
28	69	sp|P36578|RL4_HUMAN	RPL4	47.67	2.7832
27	54	sp|Q8IZL8|PELP1_HUMAN	PELP1	119.62	3.0725
27	36	sp|Q9Y4W2|LAS1L_HUMAN	LAS1L	83.01	3.6284
27	29	sp|Q9Y520|PRC2C_HUMAN	PRRC2C	316.72	2.8992
27	28	sp|Q6P2Q9|PRP8_HUMAN	PRPF8	273.43	2.9165
26	53	sp|O14744|ANM5_HUMAN	PRMT5	72.64	2.8918
26	33	sp|Q5VWQ0|RSBN1_HUMAN	RSBN1	90.02	2.9747
25	438	sp|P06748|NPM_HUMAN	NPM1	32.55	3.4942
25	83	sp|P63244|RACK1_HUMAN	RACK1	35.05	3.0348
25	28	sp|Q9H0A0|NAT10_HUMAN	NAT10	115.66	3.0779
25	27	sp|Q9NXF1|TEX10_HUMAN	TEX10	105.61	3.0347
23	167	sp|P23396|RS3_HUMAN	RPS3	26.67	2.7848
23	30	sp|Q6PCB5|RSBNL_HUMAN	RSBN1L	94.81	2.9887
23	29	sp|Q96GQ7|DDX27_HUMAN	DDX27	89.78	3.0451
23	23	sp|O60264|SMCA5_HUMAN	SMARCA5	121.83	3.3021
22	48	sp|P39023|RL3_HUMAN	RPL3	46.08	2.7960
22	28	sp|P68371|TBB4B_HUMAN	TUBB4B	49.80	3.3414
21	70	sp|P08865|RSSA_HUMAN	RPSA	32.83	3.0883
21	40	sp|P18124|RL7_HUMAN	RPL7	29.21	2.5187
21	22	sp|P11940|PABP1_HUMAN	PABPC1	70.63	3.0344
20	21	sp|Q9BVP2|GNL3_HUMAN	GNL3	61.95	3.0706
20	21	sp|Q9GZR7|DDX24_HUMAN	DDX24	96.27	2.9135
19	45	sp|Q02878|RL6_HUMAN	RPL6	32.71	2.6495
19	22	sp|Q2NL82|TSR1_HUMAN	TSR1	91.75	3.2201
19	20	sp|O75533|SF3B1_HUMAN	SF3B1	145.74	2.8935
18	111	sp|P46782|RS5_HUMAN	RPS5	22.86	3.0228
18	100	sp|P39019|RS19_HUMAN	RPS19	16.05	2.2328
18	95	sp|P15880|RS2_HUMAN	RPS2	31.30	2.7162
18	59	sp|P62753|RS6_HUMAN	RPS6	28.66	2.8953
18	49	sp|Q8TDN6|BRX1_HUMAN	BRIX1	41.37	3.0585
18	31	sp|Q9BQE3|TBA1C_HUMAN	TUBA1C	49.86	3.1087
18	24	sp|Q9NX58|LYAR_HUMAN	LYAR	43.59	3.5512
18	19	sp|P11142|HSP7C_HUMAN	HSPA8	70.85	3.2334
18	18	sp|Q14004|CDK13_HUMAN	CDK13	164.82	3.2826
18	18	sp|Q9UIG0|BAZ1B_HUMAN	BAZ1B	170.80	3.1968
18	18	sp|Q15029|U5S1_HUMAN	EFTUD2	109.37	2.9933
18	18	sp|Q92841|DDX17_HUMAN	DDX17	80.22	2.7774
17	38	sp|P62424|RL7A_HUMAN	RPL7A	29.98	2.5502
17	20	sp|Q15393|SF3B3_HUMAN	SF3B3	135.49	3.2364
17	20	sp|Q8IX12|CCAR1_HUMAN	CCAR1	132.74	3.2341
17	19	sp|Q6NW34|NEPRO_HUMAN	NEPRO	64.51	3.0940
17	19	sp|Q99575|POP1_HUMAN	POP1	114.64	2.9907
17	17	sp|P27708|PYR1_HUMAN	CAD	242.83	3.0659
17	17	sp|P51610|HCFC1_HUMAN	HCFC1	208.60	2.8929
16	110	sp|P46781|RS9_HUMAN	RPS9	22.58	2.6159
16	87	sp|P62081|RS7_HUMAN	RPS7	22.11	2.6491
16	67	sp|P62269|RS18_HUMAN	RPS18	17.71	2.3715
16	47	sp|P26373|RL13_HUMAN	RPL13	24.25	2.4129
16	16	sp|Q8IY81|SPB1_HUMAN	FTSJ3	96.50	3.4189
16	16	sp|Q12906|ILF3_HUMAN	ILF3	95.28	2.7856
15	87	sp|P62829|RL23_HUMAN	RPL23	14.86	3.2101
15	63	sp|P62701|RS4X_HUMAN	RPS4X	29.58	2.9053
15	18	sp|P62910|RL32_HUMAN	RPL32	15.85	2.7028
15	17	sp|P43243|MATR3_HUMAN	MATR3	94.56	3.0190
15	16	sp|Q9BQ39|DDX50_HUMAN	DDX50	82.51	3.0032
15	16	sp|Q5SSJ5|HP1B3_HUMAN	HP1BP3	61.17	2.5467
15	15	sp|Q14839|CHD4_HUMAN	CHD4	217.87	2.9350
15	15	sp|Q9UIF9|BAZ2A_HUMAN	BAZ2A	211.07	2.8309
15	15	sp|P46013|KI67_HUMAN	MKI67	358.47	2.6138
14	119	sp|P62249|RS16_HUMAN	RPS16	16.44	2.1019
14	41	sp|P08708|RS17_HUMAN	RPS17	15.54	3.1294
14	15	sp|P51532|SMCA4_HUMAN	SMARCA4	184.53	3.1043
14	14	sp|Q96HI0|SENP5_HUMAN	SENP5	86.64	3.1688
14	14	sp|O75643|U520_HUMAN	SNRNP200	244.35	3.0255
13	73	sp|P62241|RS8_HUMAN	RPS8	24.19	2.7939
13	48	sp|P62750|RL23A_HUMAN	RPL23A	17.68	2.7558
13	33	sp|P62841|RS15_HUMAN	RPS15	17.03	2.7984
13	26	sp|P62280|RS11_HUMAN	RPS11	18.42	2.3271
13	19	sp|P58340|MLF1_HUMAN	MLF1	30.61	3.1398
13	17	sp|Q14498|RBM39_HUMAN	RBM39	59.34	3.0779
13	15	sp|Q7Z2T5|TRM1L_HUMAN	TRMT1L	81.70	3.0036
13	15	sp|P11387|TOP1_HUMAN	TOP1	90.67	2.8928
13	14	sp|Q8IVI9|NOSTN_HUMAN	NOSTRIN	57.62	3.4762
13	14	sp|Q14137|BOP1_HUMAN	BOP1	83.58	2.9376
13	13	sp|P54132|BLM_HUMAN	BLM	158.90	3.3632
13	13	sp|O95793|STAU1_HUMAN	STAU1	63.14	3.2922
12	46	sp|P62244|RS15A_HUMAN	RPS15A	14.83	2.6235
12	44	sp|P62263|RS14_HUMAN	RPS14	16.26	3.0753
12	39	sp|P84098|RL19_HUMAN	RPL19	23.45	2.2731
12	18	sp|P46778|RL21_HUMAN	RPL21	18.55	2.7304
12	17	sp|P49711|CTCF_HUMAN	CTCF	82.73	2.7504
12	15	sp|Q99848|EBP2_HUMAN	EBNA1BP2	34.83	2.9836
12	15	sp|Q02543|RL18A_HUMAN	RPL18A	20.75	2.3980
12	14	sp|P51531|SMCA2_HUMAN	SMARCA2	181.17	2.9435
12	13	sp|P19338|NUCL_HUMAN	NCL	76.57	3.3911
12	13	sp|O94776|MTA2_HUMAN	MTA2	74.98	3.2264
12	12	sp|P52272|HNRPM_HUMAN	HNRNPM	77.46	2.9631
11	28	sp|P46779|RL28_HUMAN	RPL28	15.74	2.2228
11	24	sp|Q8NHW5|RLA0L_HUMAN	RPLP0P6	34.34	3.1606
11	22	sp|P62917|RL8_HUMAN	RPL8	28.01	2.5616
11	16	sp|P62906|RL10A_HUMAN	RPL10A	24.82	3.0710
11	16	sp|Q9Y3C1|NOP16_HUMAN	NOP16	21.18	3.0332
11	12	sp|Q8TAQ2|SMRC2_HUMAN	SMARCC2	132.80	3.3323
11	12	sp|Q92922|SMRC1_HUMAN	SMARCC1	122.79	3.2892
11	12	sp|P08670|VIME_HUMAN	VIM	53.62	3.0993
11	12	sp|Q15459|SF3A1_HUMAN	SF3A1	88.83	2.9863
11	12	sp|P55884|EIF3B_HUMAN	EIF3B	92.42	2.7654
11	11	sp|P11388|TOP2A_HUMAN	TOP2A	174.28	3.1898
11	11	sp|Q13310|PABP4_HUMAN	PABPC4	70.74	3.1095
11	11	sp|Q13435|SF3B2_HUMAN	SF3B2	100.16	3.0321
11	11	sp|Q99613|EIF3C_HUMAN	EIF3C	105.28	3.0221
11	11	sp|P48634|PRC2A_HUMAN	PRRC2A	228.72	3.0104
11	11	sp|Q13428|TCOF_HUMAN	TCOF1	152.02	2.9151
11	11	sp|Q14980|NUMA1_HUMAN	NUMA1	238.12	2.8684
11	11	sp|Q9NQV6|PRD10_HUMAN	PRDM10	130.05	2.7207
10	31	sp|P62277|RS13_HUMAN	RPS13	17.21	2.3550
10	27	sp|P22090|RS4Y1_HUMAN	RPS4Y1	29.44	2.3393
10	23	sp|P05387|RLA2_HUMAN	RPLP2	11.66	3.7260
10	20	sp|P18621|RL17_HUMAN	RPL17	21.38	2.8819
10	13	sp|P62736|ACTA_HUMAN	ACTA2	41.98	2.6736
10	12	sp|Q9H4L4|SENP3_HUMAN	SENP3	64.97	3.3318
10	11	sp|Q13263|TIF1B_HUMAN	TRIM28	88.49	3.1701
10	11	sp|Q5SY16|NOL9_HUMAN	NOL9	79.27	3.1614
10	11	sp|Q86U86|PB1_HUMAN	PBRM1	192.83	3.0296
10	11	sp|O76021|RL1D1_HUMAN	RSL1D1	54.94	2.8842
10	10	sp|Q14669|TRIPC_HUMAN	TRIP12	220.30	3.2095
10	10	sp|Q969R5|LMBL2_HUMAN	L3MBTL2	79.06	2.8783
10	10	sp|Q5UIP0|RIF1_HUMAN	RIF1	274.29	2.8716
10	10	sp|Q14152|EIF3A_HUMAN	EIF3A	166.47	2.8537
10	10	sp|Q8NCD3|HJURP_HUMAN	HJURP	83.49	2.7086
9	43	sp|P18077|RL35A_HUMAN	RPL35A	12.53	2.1788
9	30	sp|P67809|YBOX1_HUMAN	YBX1	35.90	2.9119
9	23	sp|P61313|RL15_HUMAN	RPL15	24.13	2.7227
9	18	sp|P62899|RL31_HUMAN	RPL31	14.45	2.5981
9	16	sp|Q9BQA1|MEP50_HUMAN	WDR77	36.70	3.0723
9	15	sp|P27635|RL10_HUMAN	RPL10	24.59	3.4860
9	15	sp|Q9BV38|WDR18_HUMAN	WDR18	47.38	2.8663
9	13	sp|P62888|RL30_HUMAN	RPL30	12.78	2.8568
9	13	sp|P40429|RL13A_HUMAN	RPL13A	23.56	1.9047
9	10	sp|Q00610|CLH1_HUMAN	CLTC	191.49	3.4435
9	10	sp|Q8N163|CCAR2_HUMAN	CCAR2	102.84	3.0985
9	9	sp|Q9H0D6|XRN2_HUMAN	XRN2	108.51	3.1014
9	9	sp|P28370|SMCA1_HUMAN	SMARCA1	122.53	2.3041
8	57	sp|Q9NQ39|RS10L_HUMAN	RPS10P5	20.11	2.9189
8	55	sp|P63220|RS21_HUMAN	RPS21	9.11	3.0498
8	31	sp|P62847|RS24_HUMAN	RPS24	15.41	2.8706
8	28	sp|P62266|RS23_HUMAN	RPS23	15.80	2.4666
8	27	sp|P50914|RL14_HUMAN	RPL14	23.42	2.8008
8	19	sp|P30050|RL12_HUMAN	RPL12	17.81	3.0088
8	13	sp|P61353|RL27_HUMAN	RPL27	15.79	2.7143
8	11	tr|R4H484|R4H484_HUMAN		29.94	3.5557
8	10	sp|Q8N9T8|KRI1_HUMAN	KRI1	82.55	3.7078
8	8	sp|Q15572|TAF1C_HUMAN	TAF1C	95.15	3.3438
8	8	sp|Q13823|NOG2_HUMAN	GNL2	83.60	3.3373
8	8	sp|Q9NW13|RBM28_HUMAN	RBM28	85.68	3.0570
8	8	sp|O43143|DHX15_HUMAN	DHX15	90.88	3.0514
8	8	sp|Q9NYV4|CDK12_HUMAN	CDK12	164.05	3.0481
8	8	sp|Q5JTH9|RRP12_HUMAN	RRP12	143.61	3.0047
8	8	sp|O15226|NKRF_HUMAN	NKRF	77.62	2.9174
8	8	sp|Q9NWT1|PK1IP_HUMAN	PAK1IP1	43.94	2.6907
7	25	sp|P83731|RL24_HUMAN	RPL24	17.77	2.3891
7	16	sp|Q9UNX3|RL26L_HUMAN	RPL26L1	17.25	2.2937
7	15	sp|P35268|RL22_HUMAN	RPL22	14.78	3.2200
7	14	sp|P32969|RL9_HUMAN	RPL9	21.85	2.9852
7	10	sp|P16989|YBOX3_HUMAN	YBX3	40.07	3.3935
7	8	sp|P63261|ACTG_HUMAN	ACTG1	41.77	3.7674
7	8	sp|Q68CP9|ARID2_HUMAN	ARID2	197.27	3.5314
7	8	sp|Q12873|CHD3_HUMAN	CHD3	226.45	3.4887
7	8	sp|P0DMU8|CT455_HUMAN	CT45A5	21.22	3.4202
7	8	sp|O75909|CCNK_HUMAN	CCNK	64.20	2.6651
7	7	sp|Q9H7D7|WDR26_HUMAN	WDR26	72.08	3.1407
7	7	sp|O15042|SR140_HUMAN	U2SURP	118.22	3.1218
7	7	sp|P78346|RPP30_HUMAN	RPP30	29.30	3.0237
7	7	sp|P17844|DDX5_HUMAN	DDX5	69.10	2.8285
7	7	sp|Q9Y3U8|RL36_HUMAN	RPL36	12.25	2.6814
6	29	sp|P62851|RS25_HUMAN	RPS25	13.73	2.3614
6	22	sp|P42677|RS27_HUMAN	RPS27	9.45	2.4609
6	19	sp|Q07020|RL18_HUMAN	RPL18	21.62	3.0123
6	11	sp|P49207|RL34_HUMAN	RPL34	13.28	2.0894
6	8	sp|Q9NZM5|GSCR2_HUMAN	GLTSCR2	54.36	4.0909
6	8	tr|A0A0B4J220|A0A0B4J220_HUMAN	C11orf98	14.23	2.7169
6	7	sp|P33778|H2B1B_HUMAN	HIST1H2BB	13.94	3.3178
6	7	sp|Q99459|CDC5L_HUMAN	CDC5L	92.19	3.1514
6	7	sp|Q9UMS4|PRP19_HUMAN	PRPF19	55.15	3.0567
6	7	sp|P78345|RPP38_HUMAN	RPP38	31.81	2.9541
6	7	sp|Q9NY93|DDX56_HUMAN	DDX56	61.55	2.7896
6	7	sp|P34931|HS71L_HUMAN	HSPA1L	70.33	2.6205
6	7	sp|O00541|PESC_HUMAN	PES1	67.96	2.4647
6	6	sp|P54105|ICLN_HUMAN	CLNS1A	26.20	3.8003
6	6	sp|Q9BYG3|MK67I_HUMAN	NIFK	34.20	3.7878
6	6	sp|P02549|SPTA1_HUMAN	SPTA1	279.84	3.4737
6	6	sp|O75569|PRKRA_HUMAN	PRKRA	34.38	3.0207
6	6	sp|P42285|SK2L2_HUMAN	SKIV2L2	117.73	2.9712
6	6	sp|Q969S3|ZN622_HUMAN	ZNF622	54.24	2.9095
6	6	sp|Q9UNQ2|DIM1_HUMAN	DIMT1	35.21	2.8304
6	6	sp|Q15149|PLEC_HUMAN	PLEC	531.47	2.8077
6	6	sp|Q8NHQ9|DDX55_HUMAN	DDX55	68.50	2.7838
6	6	sp|Q12905|ILF2_HUMAN	ILF2	43.04	2.7510
6	6	sp|Q96GA3|LTV1_HUMAN	LTV1	54.82	2.5027
6	6	sp|Q86YP4|P66A_HUMAN	GATAD2A	68.02	2.3702
5	16	sp|P05388|RLA0_HUMAN	RPLP0	34.25	3.3028
5	12	sp|P63173|RL38_HUMAN	RPL38	8.21	3.2509
5	12	sp|Q6NVV1|R13P3_HUMAN	RPL13AP3	12.13	2.2485
5	11	sp|P42766|RL35_HUMAN	RPL35	14.54	2.3621
5	8	sp|P25398|RS12_HUMAN	RPS12	14.51	2.7190
5	7	sp|Q9GZL7|WDR12_HUMAN	WDR12	47.68	3.2027
5	7	sp|Q9UHA3|RLP24_HUMAN	RSL24D1	19.61	2.6562
5	6	sp|O43167|ZBT24_HUMAN	ZBTB24	78.23	3.7347
5	6	sp|O75818|RPP40_HUMAN	RPP40	41.81	3.2403
5	6	IGH1M_MOUSE	Ighg1	43.36	2.7248
5	6	sp|Q01804|OTUD4_HUMAN	OTUD4	123.97	2.6347
5	6	sp|Q9UQ80|PA2G4_HUMAN	PA2G4	43.76	2.5667
5	5	sp|P52597|HNRPF_HUMAN	HNRNPF	45.64	3.7138
5	5	sp|Q6NZI2|PTRF_HUMAN	PTRF	43.45	3.3757
5	5	sp|Q00839|HNRPU_HUMAN	HNRNPU	90.53	3.2440
5	5	sp|Q14315|FLNC_HUMAN	FLNC	290.84	3.2431
5	5	sp|Q92769|HDAC2_HUMAN	HDAC2	55.33	3.1669
5	5	sp|Q15397|PUM3_HUMAN	PUM3	73.54	3.0069
5	5	sp|O60341|KDM1A_HUMAN	KDM1A	92.84	2.9468
5	5	sp|Q9Y265|RUVB1_HUMAN	RUVBL1	50.20	2.7918
5	5	sp|Q9Y230|RUVB2_HUMAN	RUVBL2	51.12	2.7173
5	5	sp|O15294|OGT1_HUMAN	OGT	116.85	2.6136
5	5	sp|Q13895|BYST_HUMAN	BYSL	49.57	2.5947
5	5	sp|Q96S59|RANB9_HUMAN	RANBP9	77.80	2.5455
4	45	sp|P46783|RS10_HUMAN	RPS10	18.89	2.1508
4	31	sp|P62857|RS28_HUMAN	RPS28	7.84	2.2847
4	17	sp|P60866|RS20_HUMAN	RPS20	13.36	2.6673
4	10	sp|Q96L21|RL10L_HUMAN	RPL10L	24.50	2.2890
4	8	sp|P07437|TBB5_HUMAN	TUBB	49.64	3.3064
4	8	sp|P46776|RL27A_HUMAN	RPL27A	16.55	2.7983
4	8	sp|Q96KK5|H2A1H_HUMAN	HIST1H2AH	13.90	2.4002
4	8	sp|Q969Q0|RL36L_HUMAN	RPL36AL	12.46	2.3004
4	6	sp|Q9BRT6|LLPH_HUMAN	LLPH	15.22	3.4737
4	5	sp|O96019|ACL6A_HUMAN	ACTL6A	47.43	3.2927
4	5	sp|Q9NWU2|GID8_HUMAN	GID8	26.73	3.0831
4	5	sp|P16403|H12_HUMAN	HIST1H1C	21.35	3.0474
4	5	sp|O75369|FLNB_HUMAN	FLNB	277.99	3.0059
4	5	sp|P54198|HIRA_HUMAN	HIRA	111.76	2.7079
4	4	sp|Q9Y262|EIF3L_HUMAN	EIF3L	66.68	3.8907
4	4	sp|P07910|HNRPC_HUMAN	HNRNPC	33.65	3.5080
4	4	sp|Q9BVA1|TBB2B_HUMAN	TUBB2B	49.92	3.4138
4	4	sp|P56537|IF6_HUMAN	EIF6	26.58	3.4022
4	4	sp|P68400|CSK21_HUMAN	CSNK2A1	45.11	3.3186
4	4	sp|Q9NPI1|BRD7_HUMAN	BRD7	74.09	3.3015
4	4	sp|P52907|CAZA1_HUMAN	CAPZA1	32.90	3.2416
4	4	sp|Q8WXI9|P66B_HUMAN	GATAD2B	65.22	3.2346
4	4	sp|P55795|HNRH2_HUMAN	HNRNPH2	49.23	3.2121
4	4	sp|O00567|NOP56_HUMAN	NOP56	66.01	3.1720
4	4	sp|P54652|HSP72_HUMAN	HSPA2	69.98	3.1670
4	4	sp|Q53T94|TAF1B_HUMAN	TAF1B	68.79	3.0758
4	4	sp|Q9BSC4|NOL10_HUMAN	NOL10	80.25	3.0306
4	4	sp|P68104|EF1A1_HUMAN	EEF1A1	50.11	3.0223
4	4	sp|Q9ULX3|NOB1_HUMAN	NOB1	46.65	2.9818
4	4	sp|Q7Z2W4|ZCCHV_HUMAN	ZC3HAV1	101.37	2.9642
4	4	sp|O95983|MBD3_HUMAN	MBD3	32.82	2.9066
4	4	sp|Q9H6F5|CCD86_HUMAN	CCDC86	40.21	2.9028
4	4	sp|Q3KQU3|MA7D1_HUMAN	MAP7D1	92.76	2.8923
4	4	sp|Q86VM9|ZCH18_HUMAN	ZC3H18	106.32	2.8385
4	4	sp|P49959|MRE11_HUMAN	MRE11	80.54	2.7538
4	4	sp|Q13601|KRR1_HUMAN	KRR1	43.64	2.7423
4	4	sp|O43390|HNRPR_HUMAN	HNRNPR	70.90	2.6663
4	4	sp|Q93009|UBP7_HUMAN	USP7	128.22	2.6504
4	4	sp|O15371|EIF3D_HUMAN	EIF3D	63.93	2.5846
4	4	sp|Q8N3X1|FNBP4_HUMAN	FNBP4	110.20	2.4596
4	4	sp|O75683|SURF6_HUMAN	SURF6	41.43	2.3199
3	18	sp|P61513|RL37A_HUMAN	RPL37A	10.27	2.8618
3	13	sp|Q5JNZ5|RS26L_HUMAN	RPS26P11	12.99	2.2946
3	10	sp|P62913|RL11_HUMAN	RPL11	20.24	3.0074
3	7	sp|P47914|RL29_HUMAN	RPL29	17.74	2.5541
3	5	tr|Q5VU21|Q5VU21_HUMAN		42.40	4.3140
3	4	sp|Q96JP5|ZFP91_HUMAN	ZFP91	63.41	2.8399
3	4	sp|Q9ULW3|ABT1_HUMAN	ABT1	31.06	2.2384
3	3	sp|P07900|HS90A_HUMAN	HSP90AA1	84.61	4.1320
3	3	sp|Q15365|PCBP1_HUMAN	PCBP1	37.47	4.0847
3	3	sp|P0DMV9|HS71B_HUMAN	HSPA1B	70.01	4.0368
3	3	sp|P62316|SMD2_HUMAN	SNRPD2	13.52	3.6742
3	3	sp|Q96KR1|ZFR_HUMAN	ZFR	116.94	3.6487
3	3	sp|P61978|HNRPK_HUMAN	HNRNPK	50.94	3.6422
3	3	sp|Q9BUJ2|HNRL1_HUMAN	HNRNPUL1	95.68	3.6099
3	3	sp|Q9BVS4|RIOK2_HUMAN	RIOK2	63.24	3.6036
3	3	sp|Q9UPN7|PP6R1_HUMAN	PPP6R1	96.66	3.5921
3	3	sp|Q13547|HDAC1_HUMAN	HDAC1	55.07	3.5328
3	3	sp|Q92522|H1X_HUMAN	H1FX	22.47	3.5245
3	3	sp|Q9BRJ6|CG050_HUMAN	C7orf50	22.07	3.3524
3	3	sp|Q9NY61|AATF_HUMAN	AATF	63.09	3.3342
3	3	sp|Q969G3|SMCE1_HUMAN	SMARCE1	46.62	3.3058
3	3	sp|Q659C4|LAR1B_HUMAN	LARP1B	105.26	3.3031
3	3	sp|Q9HCE1|MOV10_HUMAN	MOV10	113.60	3.2789
3	3	sp|Q09028|RBBP4_HUMAN	RBBP4	47.63	3.2351
3	3	sp|Q06587|RING1_HUMAN	RING1	42.40	3.2133
3	3	sp|Q10570|CPSF1_HUMAN	CPSF1	160.78	3.2027
3	3	sp|P61964|WDR5_HUMAN	WDR5	36.57	3.1650
3	3	sp|P04406|G3P_HUMAN	GAPDH	36.03	3.1449
3	3	sp|P16401|H15_HUMAN	HIST1H1B	22.57	3.0609
3	3	sp|P51608|MECP2_HUMAN	MECP2	52.41	3.0266
3	3	sp|Q13330|MTA1_HUMAN	MTA1	80.74	2.9940
3	3	sp|P78316|NOP14_HUMAN	NOP14	97.61	2.9380
3	3	sp|B2RXH8|HNRC2_HUMAN	HNRNPCL2	32.05	2.9247
3	3	sp|Q13243|SRSF5_HUMAN	SRSF5	31.25	2.9088
3	3	sp|O75461|E2F6_HUMAN	E2F6	31.82	2.9073
3	3	sp|Q92878|RAD50_HUMAN	RAD50	153.80	2.9007
3	3	sp|Q12894|IFRD2_HUMAN	IFRD2	54.78	2.8580
3	3	sp|O15523|DDX3Y_HUMAN	DDX3Y	73.11	2.8287
3	3	sp|Q6UN15|FIP1_HUMAN	FIP1L1	66.49	2.8181
3	3	sp|O00458|IFRD1_HUMAN	IFRD1	50.24	2.8054
3	3	IgG1_bovine		35.83	2.7833
3	3	sp|Q96CT7|CC124_HUMAN	CCDC124	25.82	2.7273
3	3	sp|P09661|RU2A_HUMAN	SNRPA1	28.40	2.6948
3	3	sp|P11277|SPTB1_HUMAN	SPTB	246.32	2.6919
3	3	sp|P62861|RS30_HUMAN	FAU	6.64	2.6400
3	3	sp|Q9Y3B9|RRP15_HUMAN	RRP15	31.46	2.5892
3	3	sp|P62304|RUXE_HUMAN	SNRPE	10.80	2.5853
3	3	sp|Q9BUQ8|DDX23_HUMAN	DDX23	95.52	2.5378
3	3	sp|Q6NZY4|ZCHC8_HUMAN	ZCCHC8	78.53	2.5188
3	3	sp|P62318|SMD3_HUMAN	SNRPD3	13.91	2.4751
3	3	sp|Q9NRX1|PNO1_HUMAN	PNO1	27.91	2.4727
3	3	sp|P69905|HBA_HUMAN	HBA1	15.25	2.4430
3	3	sp|Q9NVN8|GNL3L_HUMAN	GNL3L	65.53	2.4202
3	3	sp|Q9H9J4|UBP42_HUMAN	USP42	145.30	2.3968
3	3	sp|Q92616|GCN1_HUMAN	GCN1	292.57	2.3132
2	9	sp|P61254|RL26_HUMAN	RPL26	17.25	1.9043
2	6	IGKC_MOUSE		11.77	2.2306
2	3	sp|P13010|XRCC5_HUMAN	XRCC5	82.65	3.5118
2	3	sp|Q13043|STK4_HUMAN	STK4	55.59	3.3842
2	3	sp|E9PRG8|CK098_HUMAN	C11orf98	13.79	3.3654
2	3	sp|P11021|GRP78_HUMAN	HSPA5	72.29	3.1463
2	3	sp|Q99832|TCPH_HUMAN	CCT7	59.33	3.0896
2	3	sp|Q8N680|ZBTB2_HUMAN	ZBTB2	57.30	2.8516
2	3	sp|Q15007|FL2D_HUMAN	WTAP	44.22	2.7082
2	3	sp|Q6PJG2|EMSA1_HUMAN	ELMSAN1	114.92	2.6604
2	3	sp|Q96RL1|UIMC1_HUMAN	UIMC1	79.68	2.4868
2	2	tr|F8W7C6|F8W7C6_HUMAN	RPL10	18.55	5.6385
2	2	tr|B2R5W2|B2R5W2_HUMAN	HNRNPC	31.93	5.1331
2	2	sp|Q01844|EWS_HUMAN	EWSR1	68.44	4.1765
2	2	sp|P68363|TBA1B_HUMAN	TUBA1B	50.12	4.1480
2	2	sp|Q9NQ55|SSF1_HUMAN	PPAN	53.16	4.0448
2	2	sp|P62995|TRA2B_HUMAN	TRA2B	33.65	4.0261
2	2	sp|O00571|DDX3X_HUMAN	DDX3X	73.20	3.9234
2	2	sp|Q92615|LAR4B_HUMAN	LARP4B	80.50	3.7963
2	2	sp|Q13185|CBX3_HUMAN	CBX3	20.80	3.7776
2	2	sp|P52701|MSH6_HUMAN	MSH6	152.69	3.6304
2	2	sp|P62314|SMD1_HUMAN	SNRPD1	13.27	3.6218
2	2	sp|O95059|RPP14_HUMAN	RPP14	13.68	3.6025
2	2	sp|Q9NVP1|DDX18_HUMAN	DDX18	75.36	3.5741
2	2	sp|O15084|ANR28_HUMAN	ANKRD28	112.89	3.5476
2	2	sp|Q9UBB5|MBD2_HUMAN	MBD2	43.23	3.5467
2	2	sp|Q9Y3B4|SF3B6_HUMAN	SF3B6	14.58	3.5391
2	2	sp|Q14692|BMS1_HUMAN	BMS1	145.72	3.4199
2	2	sp|Q6P158|DHX57_HUMAN	DHX57	155.51	3.3491
2	2	sp|Q92925|SMRD2_HUMAN	SMARCD2	58.88	3.3121
2	2	sp|O60506|HNRPQ_HUMAN	SYNCRIP	69.56	3.2989
2	2	sp|Q5T3I0|GPTC4_HUMAN	GPATCH4	50.35	3.2839
2	2	sp|Q9Y2R4|DDX52_HUMAN	DDX52	67.46	3.1727
2	2	sp|Q58FF8|H90B2_HUMAN	HSP90AB2P	44.32	3.1681
2	2	sp|Q6N021|TET2_HUMAN	TET2	223.67	3.0698
2	2	sp|O95810|SDPR_HUMAN	SDPR	47.14	3.0389
2	2	sp|P78559|MAP1A_HUMAN	MAP1A	305.30	3.0283
2	2	sp|Q8WWW0|RASF5_HUMAN	RASSF5	47.06	2.9608
2	2	sp|Q9NSI2|F207A_HUMAN	FAM207A	25.44	2.9494
2	2	sp|Q9NPG3|UBN1_HUMAN	UBN1	121.45	2.9305
2	2	sp|P98175|RBM10_HUMAN	RBM10	103.47	2.9209
2	2	sp|Q8TDI0|CHD5_HUMAN	CHD5	222.91	2.9096
2	2	sp|Q53TQ3|IN80D_HUMAN	INO80D	98.11	2.9044
2	2	sp|P12270|TPR_HUMAN	TPR	267.13	2.8889
2	2	sp|Q9H5J8|TAF1D_HUMAN	TAF1D	32.04	2.8780
2	2	sp|Q12874|SF3A3_HUMAN	SF3A3	58.81	2.8287
2	2	sp|Q9ULX6|AKP8L_HUMAN	AKAP8L	71.60	2.8236
2	2	sp|Q6DKI1|RL7L_HUMAN	RPL7L1	28.64	2.7523
2	2	sp|Q99496|RING2_HUMAN	RNF2	37.63	2.7263
2	2	tr|E9PJN9|E9PJN9_HUMAN	RPS3	3.81	2.7067
2	2	sp|Q9ULG1|INO80_HUMAN	INO80	176.64	2.6913
2	2	sp|Q9BYE7|PCGF6_HUMAN	PCGF6	39.02	2.6243
2	2	sp|O75190|DNJB6_HUMAN	DNAJB6	36.06	2.6189
2	2	sp|P62805|H4_HUMAN	HIST1H4A	11.36	2.6096
2	2	sp|Q96K83|ZN521_HUMAN	ZNF521	147.77	2.5916
2	2	sp|Q9BU76|MMTA2_HUMAN	MMTAG2	29.39	2.5574
2	2	sp|Q9H116|GZF1_HUMAN	GZF1	80.44	2.5381
2	2	sp|O00425|IF2B3_HUMAN	IGF2BP3	63.67	2.5356
2	2	sp|O95707|RPP29_HUMAN	POP4	25.41	2.5126
2	2	sp|P63208|SKP1_HUMAN	SKP1	18.65	2.4554
2	2	sp|P22087|FBRL_HUMAN	FBL	33.76	2.3575
2	2	sp|Q93079|H2B1H_HUMAN	HIST1H2BH	13.88	2.2950
2	2	sp|Q13247|SRSF6_HUMAN	SRSF6	39.56	2.2513
1	31	sp|P62854|RS26_HUMAN	RPS26	13.01	2.9381
1	9	sp|P05386|RLA1_HUMAN	RPLP1	11.51	2.8605
1	4	sp|P62273|RS29_HUMAN	RPS29	6.67	2.3456
1	3	sp|P83881|RL36A_HUMAN	RPL36A	12.43	2.5308
1	2	sp|O15446|RPA34_HUMAN	CD3EAP	54.95	4.9872
1	2	sp|Q92560|BAP1_HUMAN	BAP1	80.31	3.4559
1	2	sp|P27797|CALR_HUMAN	CALR	48.11	3.4451
1	2	sp|Q14676|MDC1_HUMAN	MDC1	226.53	3.4029
1	2	sp|P16104|H2AX_HUMAN	H2AFX	15.14	3.2939
1	2	IgG1b_bovine		35.88	3.1890
1	2	tr|E7ERS3|E7ERS3_HUMAN	ZC3H18	108.87	3.1639
1	2	tr|E7ETY2|E7ETY2_HUMAN	TCOF1	152.21	3.0659
1	2	sp|Q02539|H11_HUMAN	HIST1H1A	21.83	2.9215
1	2	sp|P35659|DEK_HUMAN	DEK	42.65	2.6397
1	2	sp|Q15050|RRS1_HUMAN	RRS1	41.17	2.2152
1	1	sp|P86452|ZBED6_HUMAN	ZBED6	109.90	5.5016
1	1	sp|Q16576|RBBP7_HUMAN	RBBP7	47.79	5.2147
1	1	sp|O75179|ANR17_HUMAN	ANKRD17	274.09	4.5434
1	1	sp|Q9P219|DAPLE_HUMAN	CCDC88C	228.09	4.4743
1	1	sp|O75817|POP7_HUMAN	POP7	15.64	4.3930
1	1	sp|P12956|XRCC6_HUMAN	XRCC6	69.80	4.3180
1	1	sp|P08238|HS90B_HUMAN	HSP90AB1	83.21	4.2834
1	1	sp|P23497|SP100_HUMAN	SP100	100.35	4.0770
1	1	sp|Q15427|SF3B4_HUMAN	SF3B4	44.36	4.0513
1	1	sp|O75607|NPM3_HUMAN	NPM3	19.33	3.9290
1	1	sp|Q9Y5Q9|TF3C3_HUMAN	GTF3C3	101.21	3.8977
1	1	sp|P17987|TCPA_HUMAN	TCP1	60.31	3.8951
1	1	sp|Q5BKZ1|ZN326_HUMAN	ZNF326	65.61	3.8584
1	1	sp|Q92785|REQU_HUMAN	DPF2	44.13	3.8555
1	1	sp|Q9UKL0|RCOR1_HUMAN	RCOR1	53.29	3.8338
1	1	sp|Q13283|G3BP1_HUMAN	G3BP1	52.13	3.8134
1	1	sp|Q9BQ67|GRWD1_HUMAN	GRWD1	49.39	3.7915
1	1	sp|O43823|AKAP8_HUMAN	AKAP8	76.06	3.7578
1	1	sp|Q9Y2X3|NOP58_HUMAN	NOP58	59.54	3.6658
1	1	sp|Q13523|PRP4B_HUMAN	PRPF4B	116.92	3.6380
1	1	sp|Q9P287|BCCIP_HUMAN	BCCIP	35.96	3.6182
1	1	sp|O95071|UBR5_HUMAN	UBR5	309.16	3.6013
1	1	sp|P35579|MYH9_HUMAN	MYH9	226.39	3.5991
1	1	sp|P02647|APOA1_HUMAN	APOA1	30.76	3.5944
1	1	sp|P05452|TETN_HUMAN	CLEC3B	22.52	3.5801
1	1	sp|P0CB38|PAB4L_HUMAN	PABPC4L	41.83	3.5801
1	1	sp|P19784|CSK22_HUMAN	CSNK2A2	41.19	3.5707
1	1	sp|Q99590|SCAFB_HUMAN	SCAF11	164.55	3.5405
1	1	sp|Q07666|KHDR1_HUMAN	KHDRBS1	48.20	3.5392
1	1	sp|O14497|ARI1A_HUMAN	ARID1A	241.89	3.4870
1	1	sp|P61626|LYSC_HUMAN	LYZ	16.53	3.4826
1	1	sp|P43686|PRS6B_HUMAN	PSMC4	47.34	3.4710
1	1	sp|Q9H1I8|ASCC2_HUMAN	ASCC2	86.31	3.4412
1	1	sp|Q16643|DREB_HUMAN	DBN1	71.39	3.4287
1	1	sp|P27816|MAP4_HUMAN	MAP4	120.93	3.4089
1	1	sp|O60884|DNJA2_HUMAN	DNAJA2	45.72	3.3702
1	1	KV2A7_MOUSE		12.27	3.3570
1	1	sp|Q9NRL2|BAZ1A_HUMAN	BAZ1A	178.59	3.3562
1	1	tr|Q05CW7|Q05CW7_HUMAN	NAT10	62.35	3.3080
1	1	sp|P31942|HNRH3_HUMAN	HNRNPH3	36.90	3.3021
1	1	sp|O60732|MAGC1_HUMAN	MAGEC1	123.57	3.2953
1	1	sp|Q96AV8|E2F7_HUMAN	E2F7	99.83	3.2937
1	1	sp|P55209|NP1L1_HUMAN	NAP1L1	45.35	3.2788
1	1	sp|Q6STE5|SMRD3_HUMAN	SMARCD3	54.98	3.2784
1	1	sp|P17858|PFKAL_HUMAN	PFKL	84.96	3.2639
1	1	sp|O43660|PLRG1_HUMAN	PLRG1	57.16	3.2565
1	1	sp|Q9UHB6|LIMA1_HUMAN	LIMA1	85.17	3.2284
1	1	sp|P50454|SERPH_HUMAN	SERPINH1	46.41	3.2251
1	1	sp|P55197|AF10_HUMAN	MLLT10	113.25	3.1840
1	1	sp|Q32MZ4|LRRF1_HUMAN	LRRFIP1	89.20	3.1840
1	1	sp|P42696|RBM34_HUMAN	RBM34	48.54	3.1796
1	1	sp|Q13765|NACA_HUMAN	NACA	23.37	3.1758
1	1	sp|O00410|IPO5_HUMAN	IPO5	123.55	3.1637
1	1	sp|Q96GM5|SMRD1_HUMAN	SMARCD1	58.20	3.1597
1	1	sp|Q7Z417|NUFP2_HUMAN	NUFIP2	76.07	3.1530
1	1	tr|H3BU53|H3BU53_HUMAN	MGA	127.17	3.1444
1	1	sp|P40938|RFC3_HUMAN	RFC3	40.53	3.1359
1	1	sp|P41219|PERI_HUMAN	PRPH	53.62	3.1304
1	1	sp|P07355|ANXA2_HUMAN	ANXA2	38.58	3.1011
1	1	sp|Q96B26|EXOS8_HUMAN	EXOSC8	30.02	3.0996
1	1	sp|P04792|HSPB1_HUMAN	HSPB1	22.77	3.0695
1	1	sp|Q9UPW6|SATB2_HUMAN	SATB2	82.50	3.0688
1	1	sp|Q9H9F9|ARP5_HUMAN	ACTR5	68.25	3.0661
1	1	sp|Q9NYL9|TMOD3_HUMAN	TMOD3	39.57	3.0598
1	1	sp|Q96SB4|SRPK1_HUMAN	SRPK1	74.28	3.0510
1	1	sp|Q8WYP5|ELYS_HUMAN	AHCTF1	252.34	3.0494
1	1	sp|Q92900|RENT1_HUMAN	UPF1	124.27	3.0032
1	1	sp|O75340|PDCD6_HUMAN	PDCD6	21.85	2.9981
1	1	tr|Q15739|Q15739_HUMAN		12.31	2.9639
1	1	tr|E9PLV1|E9PLV1_HUMAN	PRDM10	126.90	2.9443
1	1	sp|P62699|YPEL5_HUMAN	YPEL5	13.83	2.9332
1	1	sp|Q9H147|TDIF1_HUMAN	DNTTIP1	36.99	2.9248
1	1	sp|P61158|ARP3_HUMAN	ACTR3	47.34	2.9127
1	1	sp|Q16629|SRSF7_HUMAN	SRSF7	27.35	2.9071
1	1	sp|P68366|TBA4A_HUMAN	TUBA4A	49.89	2.9047
1	1	sp|P0DMU9|CT45A_HUMAN	CT45A10	21.13	2.8946
1	1	sp|P14625|ENPL_HUMAN	HSP90B1	92.41	2.8914
1	1	sp|P59998|ARPC4_HUMAN	ARPC4	19.65	2.8650
1	1	sp|O60832|DKC1_HUMAN	DKC1	57.64	2.8479
1	1	sp|Q71UM5|RS27L_HUMAN	RPS27L	9.47	2.7781
1	1	sp|Q8IVT5|KSR1_HUMAN	KSR1	102.10	2.7407
1	1	sp|Q9UKN8|TF3C4_HUMAN	GTF3C4	91.92	2.7382
1	1	sp|Q96ST3|SIN3A_HUMAN	SIN3A	145.08	2.7360
1	1	sp|A6NHR9|SMHD1_HUMAN	SMCHD1	226.23	2.7355
1	1	sp|Q9BVJ6|UT14A_HUMAN	UTP14A	87.92	2.7266
1	1	sp|P49327|FAS_HUMAN	FASN	273.25	2.7251
1	1	tr|A6NEM2|A6NEM2_HUMAN	HCFC1	213.34	2.7198
1	1	sp|Q8WUB8|PHF10_HUMAN	PHF10	56.02	2.6857
1	1	sp|Q9UBL3|ASH2L_HUMAN	ASH2L	68.68	2.6629
1	1	sp|Q8IZT6|ASPM_HUMAN	ASPM	409.54	2.6527
1	1	sp|Q96PK6|RBM14_HUMAN	RBM14	69.45	2.5539
1	1	sp|Q9Y446|PKP3_HUMAN	PKP3	87.03	2.5377
1	1	sp|Q59GN2|R39L5_HUMAN	RPL39P5	6.32	2.5360
1	1	sp|O75821|EIF3G_HUMAN	EIF3G	35.59	2.5344
1	1	tr|A0A0F7NGI8|A0A0F7NGI8_HUMAN	LRRFIP1	82.64	2.5169
1	1	sp|Q03164|KMT2A_HUMAN	KMT2A	431.50	2.4966
1	1	sp|P63167|DYL1_HUMAN	DYNLL1	10.36	2.4872
1	1	sp|P68032|ACTC_HUMAN	ACTC1	41.99	2.4721
1	1	sp|Q14186|TFDP1_HUMAN	TFDP1	45.04	2.4526
1	1	sp|Q3V6T2|GRDN_HUMAN	CCDC88A	215.91	2.3852
1	1	sp|Q16650|TBR1_HUMAN	TBR1	74.01	2.3798
1	1	IgG2a_bovine		35.83	2.3715
1	1	sp|Q5VYK3|ECM29_HUMAN	ECM29	204.16	2.3644
1	1	sp|Q8N7H5|PAF1_HUMAN	PAF1	59.94	2.3446
1	1	sp|Q02880|TOP2B_HUMAN	TOP2B	183.15	2.3430
1	1	tr|A0A1W2PR53|A0A1W2PR53_HUMAN	DNAH14	168.74	2.3379

## Sheet: NPM peak 3
Unique	Total	reference	Gene Symbol	MWT(kDa)	AVG
41	365	sp|O14744|ANM5_HUMAN	PRMT5	72.64	3.0126
38	1290	sp|P06748|NPM_HUMAN	NPM1	32.55	3.4234
38	57	sp|P13639|EF2_HUMAN	EEF2	95.28	2.9020
38	48	sp|Q9BZE4|NOG1_HUMAN	GTPBP4	73.92	2.7759
35	64	sp|Q9NR30|DDX21_HUMAN	DDX21	87.29	2.8893
30	31	sp|Q08211|DHX9_HUMAN	DHX9	140.87	3.0287
27	139	sp|Q8NC51|PAIRB_HUMAN	SERBP1	44.94	2.9799
25	30	sp|Q9BRS2|RIOK1_HUMAN	RIOK1	65.54	2.9640
25	25	sp|P46013|KI67_HUMAN	MKI67	358.47	2.9109
22	29	sp|P11142|HSP7C_HUMAN	HSPA8	70.85	3.3599
22	25	sp|Q13263|TIF1B_HUMAN	TRIM28	88.49	3.0973
22	24	sp|P11940|PABP1_HUMAN	PABPC1	70.63	3.1012
22	22	sp|Q15029|U5S1_HUMAN	EFTUD2	109.37	3.0692
20	66	sp|P23396|RS3_HUMAN	RPS3	26.67	2.8211
20	32	sp|P36578|RL4_HUMAN	RPL4	47.67	2.9908
19	24	sp|P39023|RL3_HUMAN	RPL3	46.08	2.6867
19	21	sp|P68371|TBB4B_HUMAN	TUBB4B	49.80	3.2148
18	36	sp|Q14498|RBM39_HUMAN	RBM39	59.34	3.1711
18	21	sp|P18124|RL7_HUMAN	RPL7	29.21	2.5809
18	19	sp|P19784|CSK22_HUMAN	CSNK2A2	41.19	3.1993
17	54	sp|P61247|RS3A_HUMAN	RPS3A	29.93	2.3941
17	31	sp|Q02878|RL6_HUMAN	RPL6	32.71	2.6070
17	31	sp|P46777|RL5_HUMAN	RPL5	34.34	2.4403
17	19	sp|Q15750|TAB1_HUMAN	TAB1	54.61	2.7812
16	37	sp|P46781|RS9_HUMAN	RPS9	22.58	2.6039
16	18	sp|P68400|CSK21_HUMAN	CSNK2A1	45.11	3.1333
15	54	sp|P62750|RL23A_HUMAN	RPL23A	17.68	2.7707
15	28	sp|P08865|RSSA_HUMAN	RPSA	32.83	3.0678
15	25	sp|Q9NX58|LYAR_HUMAN	LYAR	43.59	3.2484
15	17	sp|Q96HI0|SENP5_HUMAN	SENP5	86.64	3.5761
14	20	sp|Q9BXL5|HEMGN_HUMAN	HEMGN	55.31	3.0074
13	36	sp|P62081|RS7_HUMAN	RPS7	22.11	3.0770
13	25	sp|P63244|RACK1_HUMAN	RACK1	35.05	3.1599
13	25	sp|P39019|RS19_HUMAN	RPS19	16.05	2.3516
13	24	sp|Q8TDN6|BRX1_HUMAN	BRIX1	41.37	2.7605
13	19	sp|O43318|M3K7_HUMAN	MAP3K7	67.15	2.8885
13	14	sp|Q6PCB5|RSBNL_HUMAN	RSBN1L	94.81	3.0768
13	13	sp|P07900|HS90A_HUMAN	HSP90AA1	84.61	3.2447
13	13	sp|Q96GQ7|DDX27_HUMAN	DDX27	89.78	2.8543
12	61	sp|P54105|ICLN_HUMAN	CLNS1A	26.20	3.5450
12	22	sp|P62753|RS6_HUMAN	RPS6	28.66	3.0685
12	21	sp|P62841|RS15_HUMAN	RPS15	17.03	3.2876
12	18	sp|P62263|RS14_HUMAN	RPS14	16.26	2.9426
12	16	sp|Q9BYG3|MK67I_HUMAN	NIFK	34.20	3.6170
12	15	sp|Q99575|POP1_HUMAN	POP1	114.64	3.1672
12	14	sp|Q9UNF1|MAGD2_HUMAN	MAGED2	64.91	2.8726
12	13	sp|P0DMV9|HS71B_HUMAN	HSPA1B	70.01	3.0786
12	12	sp|P46821|MAP1B_HUMAN	MAP1B	270.47	3.1853
12	12	sp|O43143|DHX15_HUMAN	DHX15	90.88	3.0968
12	12	sp|Q01804|OTUD4_HUMAN	OTUD4	123.97	2.9319
11	16	sp|P62424|RL7A_HUMAN	RPL7A	29.98	2.7599
11	15	sp|Q9BQE3|TBA1C_HUMAN	TUBA1C	49.86	3.4408
11	13	sp|Q8IZL8|PELP1_HUMAN	PELP1	119.62	2.6936
11	11	sp|Q13310|PABP4_HUMAN	PABPC4	70.74	3.0336
11	11	sp|Q9NY93|DDX56_HUMAN	DDX56	61.55	2.8624
10	33	sp|P84098|RL19_HUMAN	RPL19	23.45	2.3993
10	23	sp|P15880|RS2_HUMAN	RPS2	31.30	3.0094
10	17	sp|P62249|RS16_HUMAN	RPS16	16.44	2.5449
10	14	sp|P62244|RS15A_HUMAN	RPS15A	14.83	2.8415
10	12	sp|Q9BVP2|GNL3_HUMAN	GNL3	61.95	3.3039
10	12	sp|P35659|DEK_HUMAN	DEK	42.65	3.1829
10	12	sp|P62829|RL23_HUMAN	RPL23	14.86	3.0952
10	12	sp|P62906|RL10A_HUMAN	RPL10A	24.82	2.9348
10	11	sp|P43243|MATR3_HUMAN	MATR3	94.56	2.9972
10	11	sp|Q8NCD3|HJURP_HUMAN	HJURP	83.49	2.7974
10	11	sp|Q99848|EBP2_HUMAN	EBNA1BP2	34.83	2.4656
10	10	sp|Q2NL82|TSR1_HUMAN	TSR1	91.75	3.3817
10	10	sp|P98175|RBM10_HUMAN	RBM10	103.47	3.2122
10	10	sp|Q5VWQ0|RSBN1_HUMAN	RSBN1	90.02	3.1364
10	10	sp|Q6NW34|NEPRO_HUMAN	NEPRO	64.51	3.0728
9	190	sp|Q9BQA1|MEP50_HUMAN	WDR77	36.70	3.1938
9	26	sp|P62241|RS8_HUMAN	RPS8	24.19	3.0328
9	21	sp|P18077|RL35A_HUMAN	RPL35A	12.53	1.9654
9	18	sp|P26373|RL13_HUMAN	RPL13	24.25	2.5989
9	18	sp|P62269|RS18_HUMAN	RPS18	17.71	2.5809
9	17	sp|P62917|RL8_HUMAN	RPL8	28.01	2.6453
9	15	sp|P62701|RS4X_HUMAN	RPS4X	29.58	3.1527
9	14	sp|P0DMU8|CT455_HUMAN	CT45A5	21.22	3.4990
9	13	sp|Q8NHW5|RLA0L_HUMAN	RPLP0P6	34.34	3.0101
9	12	sp|P18621|RL17_HUMAN	RPL17	21.38	2.9266
9	10	sp|P08708|RS17_HUMAN	RPS17	15.54	3.5060
9	10	sp|P34931|HS71L_HUMAN	HSPA1L	70.33	3.1389
9	10	sp|Q14004|CDK13_HUMAN	CDK13	164.82	3.0756
9	10	sp|P19338|NUCL_HUMAN	NCL	76.57	3.0357
9	10	sp|P08670|VIME_HUMAN	VIM	53.62	2.9559
9	10	sp|P62277|RS13_HUMAN	RPS13	17.21	2.7285
9	9	sp|Q6PKG0|LARP1_HUMAN	LARP1	123.43	3.3803
9	9	sp|Q9BQ39|DDX50_HUMAN	DDX50	82.51	2.8909
9	9	sp|Q9UQ80|PA2G4_HUMAN	PA2G4	43.76	2.7507
9	9	sp|P11387|TOP1_HUMAN	TOP1	90.67	2.7285
8	13	sp|P22090|RS4Y1_HUMAN	RPS4Y1	29.44	2.4992
8	12	sp|P61313|RL15_HUMAN	RPL15	24.13	2.4972
8	10	tr|R4H484|R4H484_HUMAN		29.94	3.7473
8	10	sp|Q12906|ILF3_HUMAN	ILF3	95.28	2.9440
8	10	sp|P62899|RL31_HUMAN	RPL31	14.45	2.7489
8	10	sp|P46778|RL21_HUMAN	RPL21	18.55	2.6960
8	10	sp|P61353|RL27_HUMAN	RPL27	15.79	2.6658
8	8	sp|Q9H0D6|XRN2_HUMAN	XRN2	108.51	3.1868
8	8	sp|P78346|RPP30_HUMAN	RPP30	29.30	3.0855
8	8	sp|Q9Y4W2|LAS1L_HUMAN	LAS1L	83.01	2.9047
8	8	sp|O00267|SPT5H_HUMAN	SUPT5H	120.92	2.8939
8	8	sp|Q9UNQ2|DIM1_HUMAN	DIMT1	35.21	2.8574
7	12	sp|P16989|YBOX3_HUMAN	YBX3	40.07	3.6180
7	12	sp|P62316|SMD2_HUMAN	SNRPD2	13.52	2.9395
7	11	sp|P62280|RS11_HUMAN	RPS11	18.42	2.1934
7	10	sp|P55795|HNRH2_HUMAN	HNRNPH2	49.23	3.3217
7	10	sp|P62847|RS24_HUMAN	RPS24	15.41	3.0247
7	10	sp|P33778|H2B1B_HUMAN	HIST1H2BB	13.94	3.0019
7	10	sp|Q9UNX3|RL26L_HUMAN	RPL26L1	17.25	2.3434
7	8	sp|O43707|ACTN4_HUMAN	ACTN4	104.79	3.5402
7	8	sp|P52732|KIF11_HUMAN	KIF11	119.09	3.3776
7	8	sp|P27635|RL10_HUMAN	RPL10	24.59	3.3732
7	8	sp|P08238|HS90B_HUMAN	HSP90AB1	83.21	3.2851
7	8	sp|P14678|RSMB_HUMAN	SNRPB	24.59	2.9779
7	8	sp|P63220|RS21_HUMAN	RPS21	9.11	2.8605
7	7	sp|Q9Y3C1|NOP16_HUMAN	NOP16	21.18	3.5363
7	7	sp|P55072|TERA_HUMAN	VCP	89.27	3.4118
7	7	sp|Q8N5C8|TAB3_HUMAN	TAB3	78.63	3.3414
7	7	sp|Q12905|ILF2_HUMAN	ILF2	43.04	3.2901
7	7	sp|Q15459|SF3A1_HUMAN	SF3A1	88.83	3.2519
7	7	sp|Q9H6Y2|WDR55_HUMAN	WDR55	42.04	3.2324
7	7	sp|Q14137|BOP1_HUMAN	BOP1	83.58	3.2012
7	7	sp|Q7Z2T5|TRM1L_HUMAN	TRMT1L	81.70	3.0270
7	7	sp|Q9UNN5|FAF1_HUMAN	FAF1	73.91	2.9258
7	7	sp|Q93009|UBP7_HUMAN	USP7	128.22	2.9241
7	7	sp|Q9H6F5|CCD86_HUMAN	CCDC86	40.21	2.8490
7	7	sp|O15226|NKRF_HUMAN	NKRF	77.62	2.8448
6	19	sp|P67809|YBOX1_HUMAN	YBX1	35.90	3.1129
6	13	sp|Q9NQ39|RS10L_HUMAN	RPS10P5	20.11	2.9651
6	11	sp|P62266|RS23_HUMAN	RPS23	15.80	2.6145
6	8	sp|P49711|CTCF_HUMAN	CTCF	82.73	3.0191
6	7	sp|Q9NZM5|GSCR2_HUMAN	GLTSCR2	54.36	3.8170
6	7	sp|Q96AE4|FUBP1_HUMAN	FUBP1	67.52	2.8862
6	6	sp|Q9NXF1|TEX10_HUMAN	TEX10	105.61	3.3652
6	6	sp|Q8NHQ9|DDX55_HUMAN	DDX55	68.50	3.2140
6	6	sp|Q14008|CKAP5_HUMAN	CKAP5	225.35	3.0289
6	6	sp|Q99832|TCPH_HUMAN	CCT7	59.33	3.0200
6	6	sp|Q5SY16|NOL9_HUMAN	NOL9	79.27	2.9559
6	6	sp|P23497|SP100_HUMAN	SP100	100.35	2.9296
6	6	sp|Q6DKI1|RL7L_HUMAN	RPL7L1	28.64	2.8633
6	6	sp|Q58FF8|H90B2_HUMAN	HSP90AB2P	44.32	2.8275
6	6	sp|O76021|RL1D1_HUMAN	RSL1D1	54.94	2.6866
6	6	sp|O00541|PESC_HUMAN	PES1	67.96	2.5532
6	6	sp|P62736|ACTA_HUMAN	ACTA2	41.98	2.5253
6	6	sp|Q9BV38|WDR18_HUMAN	WDR18	47.38	2.4611
5	12	sp|P54652|HSP72_HUMAN	HSPA2	69.98	2.8924
5	11	sp|P32969|RL9_HUMAN	RPL9	21.85	3.3793
5	10	sp|Q96JP5|ZFP91_HUMAN	ZFP91	63.41	2.8834
5	10	sp|P62851|RS25_HUMAN	RPS25	13.73	2.4970
5	9	sp|P05388|RLA0_HUMAN	RPLP0	34.25	3.6388
5	9	sp|P35268|RL22_HUMAN	RPL22	14.78	2.9747
5	9	sp|Q07020|RL18_HUMAN	RPL18	21.62	2.9228
5	8	sp|P62314|SMD1_HUMAN	SNRPD1	13.27	2.8522
5	8	IGH1M_MOUSE	Ighg1	43.36	2.7589
5	8	sp|P58340|MLF1_HUMAN	MLF1	30.61	2.5242
5	8	sp|Q9NQ92|COPRS_HUMAN	COPRS	20.05	2.4600
5	7	sp|P05387|RLA2_HUMAN	RPLP2	11.66	3.5520
5	7	sp|P46782|RS5_HUMAN	RPS5	22.86	2.8155
5	6	sp|P83731|RL24_HUMAN	RPL24	17.77	2.6316
5	6	sp|P35637|FUS_HUMAN	FUS	53.39	2.5435
5	6	sp|Q58FF7|H90B3_HUMAN	HSP90AB3P	68.28	2.1662
5	5	sp|Q9H0A0|NAT10_HUMAN	NAT10	115.66	3.6553
5	5	sp|P63261|ACTG_HUMAN	ACTG1	41.77	3.4104
5	5	sp|P07910|HNRPC_HUMAN	HNRNPC	33.65	3.1832
5	5	sp|O75643|U520_HUMAN	SNRNP200	244.35	3.0752
5	5	sp|O15042|SR140_HUMAN	U2SURP	118.22	3.0115
5	5	sp|P51610|HCFC1_HUMAN	HCFC1	208.60	3.0006
5	5	sp|O95793|STAU1_HUMAN	STAU1	63.14	2.9536
5	5	sp|Q9NY12|GAR1_HUMAN	GAR1	22.33	2.7937
5	5	sp|O43242|PSMD3_HUMAN	PSMD3	60.94	2.6611
5	5	sp|Q13601|KRR1_HUMAN	KRR1	43.64	2.6336
5	5	sp|Q5SSJ5|HP1B3_HUMAN	HP1BP3	61.17	2.6013
5	5	IgG1_bovine		35.83	2.5520
5	5	sp|P40429|RL13A_HUMAN	RPL13A	23.56	2.3726
5	5	sp|Q02543|RL18A_HUMAN	RPL18A	20.75	1.9903
4	11	sp|P46779|RL28_HUMAN	RPL28	15.74	2.4760
4	10	sp|Q96KK5|H2A1H_HUMAN	HIST1H2AH	13.90	2.8526
4	8	IGKC_MOUSE		11.77	2.6224
4	6	sp|Q15365|PCBP1_HUMAN	PCBP1	37.47	3.3859
4	5	sp|P63173|RL38_HUMAN	RPL38	8.21	3.2103
4	5	tr|A0A0B4J220|A0A0B4J220_HUMAN	C11orf98	14.23	2.5952
4	5	sp|P62987|RL40_HUMAN	UBA52	14.72	2.1505
4	4	sp|Q16643|DREB_HUMAN	DBN1	71.39	3.8545
4	4	sp|O43167|ZBT24_HUMAN	ZBTB24	78.23	3.6542
4	4	sp|P78345|RPP38_HUMAN	RPP38	31.81	3.5368
4	4	sp|Q9GZL7|WDR12_HUMAN	WDR12	47.68	3.4761
4	4	sp|O00629|IMA3_HUMAN	KPNA4	57.85	3.4184
4	4	sp|O00505|IMA4_HUMAN	KPNA3	57.77	3.2766
4	4	sp|P52292|IMA1_HUMAN	KPNA2	57.83	3.1248
4	4	sp|P42677|RS27_HUMAN	RPS27	9.45	3.0331
4	4	sp|Q9Y265|RUVB1_HUMAN	RUVBL1	50.20	3.0112
4	4	sp|Q9BUJ2|HNRL1_HUMAN	HNRNPUL1	95.68	2.9549
4	4	sp|Q16531|DDB1_HUMAN	DDB1	126.89	2.8739
4	4	sp|O75818|RPP40_HUMAN	RPP40	41.81	2.8172
4	4	sp|P35998|PRS7_HUMAN	PSMC2	48.60	2.7345
4	4	sp|Q71F23|CENPU_HUMAN	CENPU	47.49	2.7016
4	4	sp|Q9GZR7|DDX24_HUMAN	DDX24	96.27	2.6343
4	4	sp|Q09028|RBBP4_HUMAN	RBBP4	47.63	2.5653
4	4	sp|P62910|RL32_HUMAN	RPL32	15.85	2.5609
4	4	sp|Q9ULW3|ABT1_HUMAN	ABT1	31.06	2.5522
4	4	sp|Q8WWM7|ATX2L_HUMAN	ATXN2L	113.30	2.4964
4	4	sp|Q9NWT1|PK1IP_HUMAN	PAK1IP1	43.94	2.4880
4	4	sp|Q9HB58|SP110_HUMAN	SP110	78.35	2.3712
3	9	sp|P46783|RS10_HUMAN	RPS10	18.89	2.3202
3	7	sp|P30050|RL12_HUMAN	RPL12	17.81	3.1355
3	6	sp|P61513|RL37A_HUMAN	RPL37A	10.27	2.2184
3	6	sp|Q8TD47|RS4Y2_HUMAN	RPS4Y2	29.28	2.0177
3	6	sp|Q6NVV1|R13P3_HUMAN	RPL13AP3	12.13	1.7890
3	5	sp|P62857|RS28_HUMAN	RPS28	7.84	3.1672
3	5	sp|P60866|RS20_HUMAN	RPS20	13.36	2.8604
3	5	sp|Q96L21|RL10L_HUMAN	RPL10L	24.50	2.1549
3	4	sp|P16403|H12_HUMAN	HIST1H1C	21.35	3.1481
3	4	sp|Q99460|PSMD1_HUMAN	PSMD1	105.77	3.0842
3	4	sp|Q92522|H1X_HUMAN	H1FX	22.47	2.8894
3	4	sp|P67870|CSK2B_HUMAN	CSNK2B	24.93	2.8380
3	4	sp|P62318|SMD3_HUMAN	SNRPD3	13.91	2.5227
3	4	sp|P25398|RS12_HUMAN	RPS12	14.51	2.2340
3	4	sp|Q58FF6|H90B4_HUMAN	HSP90AB4P	58.23	2.0080
3	3	sp|P52597|HNRPF_HUMAN	HNRNPF	45.64	4.0312
3	3	sp|P56537|IF6_HUMAN	EIF6	26.58	3.9649
3	3	sp|Q16630|CPSF6_HUMAN	CPSF6	59.17	3.9632
3	3	tr|Q5VU21|Q5VU21_HUMAN		42.40	3.7573
3	3	sp|P11388|TOP2A_HUMAN	TOP2A	174.28	3.5642
3	3	sp|P83369|LSM11_HUMAN	LSM11	39.48	3.5400
3	3	sp|Q8IVI9|NOSTN_HUMAN	NOSTRIN	57.62	3.5217
3	3	sp|P31942|HNRH3_HUMAN	HNRNPH3	36.90	3.4691
3	3	sp|Q12874|SF3A3_HUMAN	SF3A3	58.81	3.3999
3	3	sp|P46776|RL27A_HUMAN	RPL27A	16.55	3.3832
3	3	sp|Q00839|HNRPU_HUMAN	HNRNPU	90.53	3.3673
3	3	sp|P62888|RL30_HUMAN	RPL30	12.78	3.3352
3	3	sp|Q8N9T8|KRI1_HUMAN	KRI1	82.55	3.3247
3	3	sp|Q13127|REST_HUMAN	REST	121.80	3.3129
3	3	sp|Q99459|CDC5L_HUMAN	CDC5L	92.19	3.2821
3	3	sp|P07437|TBB5_HUMAN	TUBB	49.64	3.2727
3	3	sp|P68104|EF1A1_HUMAN	EEF1A1	50.11	3.2684
3	3	sp|O75909|CCNK_HUMAN	CCNK	64.20	3.2601
3	3	sp|Q9UMS4|PRP19_HUMAN	PRPF19	55.15	3.2327
3	3	sp|Q92734|TFG_HUMAN	TFG	43.42	3.1849
3	3	sp|Q96AV8|E2F7_HUMAN	E2F7	99.83	3.0630
3	3	sp|Q15393|SF3B3_HUMAN	SF3B3	135.49	2.9793
3	3	sp|Q9Y520|PRC2C_HUMAN	PRRC2C	316.72	2.9788
3	3	sp|Q8NHQ1|CEP70_HUMAN	CEP70	69.71	2.9666
3	3	sp|B2RXH8|HNRC2_HUMAN	HNRNPCL2	32.05	2.9232
3	3	sp|P62304|RUXE_HUMAN	SNRPE	10.80	2.9051
3	3	sp|Q9Y3U8|RL36_HUMAN	RPL36	12.25	2.8484
3	3	sp|Q99417|MYCBP_HUMAN	MYCBP	11.96	2.8309
3	3	sp|Q96KR1|ZFR_HUMAN	ZFR	116.94	2.7235
3	3	sp|P62861|RS30_HUMAN	FAU	6.64	2.6829
3	3	sp|Q9Y4Z0|LSM4_HUMAN	LSM4	15.34	2.6746
3	3	sp|P69905|HBA_HUMAN	HBA1	15.25	2.6630
3	3	sp|P42285|SK2L2_HUMAN	SKIV2L2	117.73	2.6524
3	3	sp|P51608|MECP2_HUMAN	MECP2	52.41	2.5905
3	3	sp|Q92769|HDAC2_HUMAN	HDAC2	55.33	2.5582
3	3	sp|Q8IWI9|MGAP_HUMAN	MGA	331.63	2.5383
3	3	sp|P16401|H15_HUMAN	HIST1H1B	22.57	2.5087
3	3	sp|Q15942|ZYX_HUMAN	ZYX	61.24	2.4953
3	3	sp|Q8NBZ0|IN80E_HUMAN	INO80E	26.46	2.4768
3	3	sp|P62805|H4_HUMAN	HIST1H4A	11.36	2.4664
3	3	sp|P42766|RL35_HUMAN	RPL35	14.54	2.4114
3	3	sp|Q9BUQ8|DDX23_HUMAN	DDX23	95.52	2.3326
3	3	sp|O95707|RPP29_HUMAN	POP4	25.41	2.2676
2	7	sp|P50914|RL14_HUMAN	RPL14	23.42	3.7890
2	6	sp|P62913|RL11_HUMAN	RPL11	20.24	2.9296
2	4	sp|P31943|HNRH1_HUMAN	HNRNPH1	49.20	3.2254
2	4	sp|P11021|GRP78_HUMAN	HSPA5	72.29	3.1597
2	4	KV2A7_MOUSE		12.27	2.5766
2	4	sp|Q5JNZ5|RS26L_HUMAN	RPS26P11	12.99	2.3274
2	3	sp|Q9UIG0|BAZ1B_HUMAN	BAZ1B	170.80	3.7862
2	3	sp|O00487|PSDE_HUMAN	PSMD14	34.55	3.4877
2	3	sp|P05386|RLA1_HUMAN	RPLP1	11.51	3.3488
2	3	sp|P47914|RL29_HUMAN	RPL29	17.74	2.9819
2	3	sp|Q01844|EWS_HUMAN	EWSR1	68.44	2.4027
2	2	tr|F8W7C6|F8W7C6_HUMAN	RPL10	18.55	5.3554
2	2	sp|P43686|PRS6B_HUMAN	PSMC4	47.34	4.9435
2	2	sp|Q9UER7|DAXX_HUMAN	DAXX	81.32	4.3144
2	2	sp|Q6NZI2|PTRF_HUMAN	PTRF	43.45	4.0449
2	2	sp|Q9NXV2|KCTD5_HUMAN	KCTD5	26.08	3.9365
2	2	sp|Q9Y230|RUVB2_HUMAN	RUVBL2	51.12	3.8606
2	2	sp|Q86V81|THOC4_HUMAN	ALYREF	26.87	3.7062
2	2	sp|P12956|XRCC6_HUMAN	XRCC6	69.80	3.6662
2	2	tr|F6SS63|F6SS63_HUMAN	TAB3	66.99	3.6268
2	2	sp|Q9BVA1|TBB2B_HUMAN	TUBB2B	49.92	3.5839
2	2	sp|Q9BRT6|LLPH_HUMAN	LLPH	15.22	3.5645
2	2	sp|O43390|HNRPR_HUMAN	HNRNPR	70.90	3.5149
2	2	sp|P35609|ACTN2_HUMAN	ACTN2	103.79	3.4725
2	2	sp|Q16543|CDC37_HUMAN	CDC37	44.44	3.4126
2	2	sp|P14625|ENPL_HUMAN	HSP90B1	92.41	3.3015
2	2	sp|Q8IY81|SPB1_HUMAN	FTSJ3	96.50	3.2974
2	2	sp|P05455|LA_HUMAN	SSB	46.81	3.2459
2	2	sp|O75683|SURF6_HUMAN	SURF6	41.43	3.2394
2	2	sp|Q14974|IMB1_HUMAN	KPNB1	97.11	3.1822
2	2	sp|Q969R5|LMBL2_HUMAN	L3MBTL2	79.06	3.1511
2	2	sp|Q9UKY1|ZHX1_HUMAN	ZHX1	98.04	3.0922
2	2	sp|P50990|TCPQ_HUMAN	CCT8	59.58	3.0575
2	2	sp|Q8NAF0|ZN579_HUMAN	ZNF579	60.47	3.0352
2	2	sp|Q15572|TAF1C_HUMAN	TAF1C	95.15	3.0170
2	2	sp|Q9BRJ6|CG050_HUMAN	C7orf50	22.07	3.0042
2	2	sp|Q12894|IFRD2_HUMAN	IFRD2	54.78	3.0005
2	2	sp|P40227|TCPZ_HUMAN	CCT6A	57.99	2.9415
2	2	sp|O00231|PSD11_HUMAN	PSMD11	47.43	2.9402
2	2	sp|Q7L2J0|MEPCE_HUMAN	MEPCE	74.31	2.8807
2	2	sp|Q7Z417|NUFP2_HUMAN	NUFIP2	76.07	2.8673
2	2	sp|Q13200|PSMD2_HUMAN	PSMD2	100.14	2.8430
2	2	sp|P15311|EZRI_HUMAN	EZR	69.37	2.8307
2	2	sp|Q92841|DDX17_HUMAN	DDX17	80.22	2.8126
2	2	sp|Q99613|EIF3C_HUMAN	EIF3C	105.28	2.7947
2	2	sp|Q9H4L4|SENP3_HUMAN	SENP3	64.97	2.7590
2	2	sp|Q4G0J3|LARP7_HUMAN	LARP7	66.86	2.7534
2	2	sp|Q53T94|TAF1B_HUMAN	TAF1B	68.79	2.7419
2	2	sp|Q6P2Q9|PRP8_HUMAN	PRPF8	273.43	2.6585
2	2	sp|P0CB38|PAB4L_HUMAN	PABPC4L	41.83	2.6581
2	2	sp|P52701|MSH6_HUMAN	MSH6	152.69	2.6544
2	2	sp|Q96CT7|CC124_HUMAN	CCDC124	25.82	2.6321
2	2	sp|Q09161|NCBP1_HUMAN	NCBP1	91.78	2.5949
2	2	sp|Q9Y3B9|RRP15_HUMAN	RRP15	31.46	2.5595
2	2	sp|Q659C4|LAR1B_HUMAN	LARP1B	105.26	2.5574
2	2	sp|Q14568|HS902_HUMAN	HSP90AA2P	39.34	2.5270
2	2	sp|P37108|SRP14_HUMAN	SRP14	14.56	2.4768
2	2	sp|O75190|DNJB6_HUMAN	DNAJB6	36.06	2.4752
2	2	sp|O75569|PRKRA_HUMAN	PRKRA	34.38	2.4184
2	2	sp|P34932|HSP74_HUMAN	HSPA4	94.27	2.3847
2	2	sp|Q96FV9|THOC1_HUMAN	THOC1	75.62	2.3671
2	2	sp|Q7Z2W4|ZCCHV_HUMAN	ZC3HAV1	101.37	2.3567
2	2	sp|Q93079|H2B1H_HUMAN	HIST1H2BH	13.88	2.2761
2	2	sp|O75461|E2F6_HUMAN	E2F6	31.82	2.2437
2	2	sp|P08621|RU17_HUMAN	SNRNP70	51.53	2.1761
2	2	sp|P09661|RU2A_HUMAN	SNRPA1	28.40	2.0790
2	2	sp|Q9NQV6|PRD10_HUMAN	PRDM10	130.05	2.0485
1	5	sp|P62854|RS26_HUMAN	RPS26	13.01	3.6746
1	3	sp|O75607|NPM3_HUMAN	NPM3	19.33	3.4019
1	3	sp|P49207|RL34_HUMAN	RPL34	13.28	2.4249
1	2	tr|E5RI98|E5RI98_HUMAN	NPM1	11.86	4.5459
1	2	tr|Q6N037|Q6N037_HUMAN	DKFZp686A11192	39.79	2.9505
1	2	sp|P0DMU9|CT45A_HUMAN	CT45A10	21.13	2.6200
1	2	sp|P61254|RL26_HUMAN	RPL26	17.25	2.3238
1	2	sp|Q969Q0|RL36L_HUMAN	RPL36AL	12.46	2.0935
1	2	tr|L8EAS9|L8EAS9_HUMAN	PPP1R13B	12.92	1.7788
1	1	sp|Q8WWY3|PRP31_HUMAN	PRPF31	55.42	5.3256
1	1	sp|Q8N163|CCAR2_HUMAN	CCAR2	102.84	5.3213
1	1	sp|O60884|DNJA2_HUMAN	DNAJA2	45.72	4.9772
1	1	sp|Q9NQ55|SSF1_HUMAN	PPAN	53.16	4.9064
1	1	sp|Q9P287|BCCIP_HUMAN	BCCIP	35.96	4.6213
1	1	sp|Q9UMY1|NOL7_HUMAN	NOL7	29.41	4.3508
1	1	sp|Q16659|MK06_HUMAN	MAPK6	82.63	4.2682
1	1	sp|Q9NW13|RBM28_HUMAN	RBM28	85.68	4.2474
1	1	sp|Q99590|SCAFB_HUMAN	SCAF11	164.55	4.2464
1	1	sp|O60264|SMCA5_HUMAN	SMARCA5	121.83	4.1035
1	1	sp|P05412|JUN_HUMAN	JUN	35.65	4.0873
1	1	sp|Q9Y608|LRRF2_HUMAN	LRRFIP2	82.12	4.0455
1	1	sp|O15446|RPA34_HUMAN	CD3EAP	54.95	4.0181
1	1	sp|P62333|PRS10_HUMAN	PSMC6	44.15	3.9546
1	1	sp|P62191|PRS4_HUMAN	PSMC1	49.15	3.9506
1	1	sp|P68363|TBA1B_HUMAN	TUBA1B	50.12	3.9184
1	1	sp|E9PRG8|CK098_HUMAN	C11orf98	13.79	3.9166
1	1	sp|O75817|POP7_HUMAN	POP7	15.64	3.8630
1	1	sp|Q5T8I3|F102B_HUMAN	FAM102B	39.28	3.8620
1	1	sp|Q9Y5V3|MAGD1_HUMAN	MAGED1	86.11	3.8220
1	1	sp|Q13185|CBX3_HUMAN	CBX3	20.80	3.7608
1	1	sp|P05452|TETN_HUMAN	CLEC3B	22.52	3.7346
1	1	sp|P50991|TCPD_HUMAN	CCT4	57.89	3.6768
1	1	sp|Q5BKZ1|ZN326_HUMAN	ZNF326	65.61	3.6667
1	1	sp|O15479|MAGB2_HUMAN	MAGEB2	35.26	3.5917
1	1	sp|Q14103|HNRPD_HUMAN	HNRNPD	38.41	3.5912
1	1	sp|P56182|RRP1_HUMAN	RRP1	52.81	3.5093
1	1	IgG1b_bovine		35.88	3.5061
1	1	sp|Q13823|NOG2_HUMAN	GNL2	83.60	3.4858
1	1	sp|Q9H116|GZF1_HUMAN	GZF1	80.44	3.4507
1	1	sp|Q9Y6Y0|NS1BP_HUMAN	IVNS1ABP	71.68	3.4102
1	1	sp|Q9UHA3|RLP24_HUMAN	RSL24D1	19.61	3.3580
1	1	sp|Q9H5J8|TAF1D_HUMAN	TAF1D	32.04	3.2735
1	1	sp|Q92945|FUBP2_HUMAN	KHSRP	73.07	3.2692
1	1	sp|Q3T8J9|GON4L_HUMAN	GON4L	248.47	3.2626
1	1	sp|Q13765|NACA_HUMAN	NACA	23.37	3.2369
1	1	sp|P52272|HNRPM_HUMAN	HNRNPM	77.46	3.1815
1	1	sp|P17544|ATF7_HUMAN	ATF7	52.93	3.1787
1	1	sp|P17480|UBF1_HUMAN	UBTF	89.35	3.1709
1	1	sp|Q9P2N5|RBM27_HUMAN	RBM27	118.64	3.1625
1	1	sp|Q14681|KCTD2_HUMAN	KCTD2	28.51	3.1549
1	1	sp|O60506|HNRPQ_HUMAN	SYNCRIP	69.56	3.1242
1	1	sp|O94964|SOGA1_HUMAN	SOGA1	159.66	3.0540
1	1	sp|P02656|APOC3_HUMAN	APOC3	10.85	3.0402
1	1	tr|A0A0S2Z4G8|A0A0S2Z4G8_HUMAN	TPM3	28.74	3.0209
1	1	sp|P52294|IMA5_HUMAN	KPNA1	60.18	3.0094
1	1	sp|O14818|PSA7_HUMAN	PSMA7	27.87	2.9641
1	1	sp|O00232|PSD12_HUMAN	PSMD12	52.87	2.9595
1	1	sp|Q06265|EXOS9_HUMAN	EXOSC9	48.92	2.9409
1	1	sp|P51665|PSMD7_HUMAN	PSMD7	37.00	2.8948
1	1	sp|Q14669|TRIPC_HUMAN	TRIP12	220.30	2.8076
1	1	sp|Q02539|H11_HUMAN	HIST1H1A	21.83	2.7910
1	1	sp|Q9UBL3|ASH2L_HUMAN	ASH2L	68.68	2.7847
1	1	sp|P13010|XRCC5_HUMAN	XRCC5	82.65	2.7687
1	1	sp|P78559|MAP1A_HUMAN	MAP1A	305.30	2.7554
1	1	sp|A8MWD9|RUXGL_HUMAN	SNRPGP15	8.54	2.7159
1	1	sp|Q9H869|YYAP1_HUMAN	YY1AP1	87.89	2.6992
1	1	sp|O14776|TCRG1_HUMAN	TCERG1	123.82	2.6855
1	1	sp|O95810|SDPR_HUMAN	SDPR	47.14	2.6831
1	1	sp|Q99496|RING2_HUMAN	RNF2	37.63	2.6829
1	1	sp|P23588|IF4B_HUMAN	EIF4B	69.11	2.6418
1	1	sp|Q16629|SRSF7_HUMAN	SRSF7	27.35	2.6205
1	1	sp|Q9BQ67|GRWD1_HUMAN	GRWD1	49.39	2.5961
1	1	tr|Q53HH4|Q53HH4_HUMAN		52.11	2.5752
1	1	sp|Q93077|H2A1C_HUMAN	HIST1H2AC	14.10	2.5733
1	1	sp|Q8IUF8|RIOX2_HUMAN	RIOX2	52.77	2.5710
1	1	tr|E9PLV1|E9PLV1_HUMAN	PRDM10	126.90	2.5459
1	1	sp|P63167|DYL1_HUMAN	DYNLL1	10.36	2.5396
1	1	sp|Q9NQT4|EXOS5_HUMAN	EXOSC5	25.23	2.5355
1	1	sp|O00567|NOP56_HUMAN	NOP56	66.01	2.4415
1	1	sp|Q06587|RING1_HUMAN	RING1	42.40	2.4373
1	1	sp|P68871|HBB_HUMAN	HBB	15.99	2.4313
1	1	sp|Q71UM5|RS27L_HUMAN	RPS27L	9.47	2.4307
1	1	tr|S4R454|S4R454_HUMAN	ETV2	10.25	2.4230
1	1	sp|P07996|TSP1_HUMAN	THBS1	129.30	2.4195
1	1	sp|O43172|PRP4_HUMAN	PRPF4	58.41	2.3918
1	1	sp|P17010|ZFX_HUMAN	ZFX	90.46	2.3381
1	1	sp|O60232|SSA27_HUMAN	SSSCA1	21.46	2.3243
1	1	sp|O14974|MYPT1_HUMAN	PPP1R12A	115.21	2.3223
1	1	sp|P62273|RS29_HUMAN	RPS29	6.67	2.3137
1	1	sp|P17987|TCPA_HUMAN	TCP1	60.31	2.3015
1	1	sp|Q9NYJ8|TAB2_HUMAN	TAB2	76.45	2.2996
1	1	sp|Q13283|G3BP1_HUMAN	G3BP1	52.13	2.2993
1	1	sp|Q9UNM6|PSD13_HUMAN	PSMD13	42.92	2.2989
1	1	sp|Q8WWZ3|EDAD_HUMAN	EDARADD	24.79	2.2950
1	1	sp|Q9BU76|MMTA2_HUMAN	MMTAG2	29.39	2.2638
1	1	sp|O43395|PRPF3_HUMAN	PRPF3	77.48	2.2568
1	1	tr|D6RCE7|D6RCE7_HUMAN	ALB	12.03	2.2507
1	1	sp|Q9BYE7|PCGF6_HUMAN	PCGF6	39.02	2.2408
1	1	sp|P43304|GPDM_HUMAN	GPD2	80.80	2.2240
1	1	sp|P83881|RL36A_HUMAN	RPL36A	12.43	2.1946
1	1	sp|P08579|RU2B_HUMAN	SNRPB2	25.47	2.1762
1	1	tr|B4DKW0|B4DKW0_HUMAN		86.92	2.1670
1	1	sp|Q8NI36|WDR36_HUMAN	WDR36	105.26	2.1476
1	1	sp|Q15024|EXOS7_HUMAN	EXOSC7	31.80	2.1344
1	1	tr|E9PJN9|E9PJN9_HUMAN	RPS3	3.81	2.1265
1	1	sp|Q9UKV3|ACINU_HUMAN	ACIN1	151.77	2.1261
1	1	sp|Q14966|ZN638_HUMAN	ZNF638	220.49	2.1095
1	1	sp|Q969P6|TOP1M_HUMAN	TOP1MT	69.83	2.1002
1	1	sp|P29692|EF1D_HUMAN	EEF1D	31.10	2.0915
1	1	sp|O75400|PR40A_HUMAN	PRPF40A	108.74	2.0590
1	1	sp|Q9Y5Q8|TF3C5_HUMAN	GTF3C5	59.53	2.0480
1	1	sp|P17844|DDX5_HUMAN	DDX5	69.10	2.0421
1	1	sp|P14616|INSRR_HUMAN	INSRR	143.63	2.0006

## Sheet: NPM-MLF1 peak 1
Unique	Total	reference	Gene Symbol	MWT(kDa)	AVG
77	123	sp|Q14980|NUMA1_HUMAN	NUMA1	238.12	3.2414
48	51	sp|P46821|MAP1B_HUMAN	MAP1B	270.47	3.3760
43	65	sp|Q9BZE4|NOG1_HUMAN	GTPBP4	73.92	2.7694
34	34	sp|P78527|PRKDC_HUMAN	PRKDC	468.79	3.0781
33	172	sp|P11142|HSP7C_HUMAN	HSPA8	70.85	3.0582
33	62	sp|P08670|VIME_HUMAN	VIM	53.62	3.1444
32	337	sp|P58340|MLF1_HUMAN	MLF1	30.61	2.7958
31	32	sp|P54132|BLM_HUMAN	BLM	158.90	3.1536
27	28	sp|Q9UQ35|SRRM2_HUMAN	SRRM2	299.44	2.9497
26	192	sp|Q8NC51|PAIRB_HUMAN	SERBP1	44.94	3.0431
26	65	sp|P68371|TBB4B_HUMAN	TUBB4B	49.80	3.1738
23	51	sp|P36578|RL4_HUMAN	RPL4	47.67	2.7795
23	27	sp|Q9Y4W2|LAS1L_HUMAN	LAS1L	83.01	3.2047
23	27	sp|Q9NR30|DDX21_HUMAN	DDX21	87.29	3.1406
22	25	sp|P13639|EF2_HUMAN	EEF2	95.28	3.2091
22	23	sp|Q9P2D1|CHD7_HUMAN	CHD7	335.72	3.1206
22	22	sp|P52272|HNRPM_HUMAN	HNRNPM	77.46	3.0822
21	22	sp|P52732|KIF11_HUMAN	KIF11	119.09	3.1265
20	482	sp|P06748|NPM_HUMAN	NPM1	32.55	3.3182
20	115	sp|Q9BQE3|TBA1C_HUMAN	TUBA1C	49.86	2.6957
20	45	sp|P46777|RL5_HUMAN	RPL5	34.34	2.4780
20	21	sp|Q08211|DHX9_HUMAN	DHX9	140.87	2.8942
19	33	sp|P0DMV9|HS71B_HUMAN	HSPA1B	70.01	3.0230
18	50	sp|P23396|RS3_HUMAN	RPS3	26.67	2.7362
18	47	sp|P61247|RS3A_HUMAN	RPS3A	29.93	2.4561
18	27	sp|P18124|RL7_HUMAN	RPL7	29.21	2.6256
18	21	sp|Q6NW34|NEPRO_HUMAN	NEPRO	64.51	3.1151
18	20	sp|Q99575|POP1_HUMAN	POP1	114.64	3.0204
18	19	sp|Q9GZR7|DDX24_HUMAN	DDX24	96.27	3.1197
17	34	sp|Q9NX58|LYAR_HUMAN	LYAR	43.59	3.3219
17	26	sp|P39023|RL3_HUMAN	RPL3	46.08	2.5137
17	23	sp|P43243|MATR3_HUMAN	MATR3	94.56	2.9860
16	45	sp|P62736|ACTA_HUMAN	ACTA2	41.98	2.3047
16	16	sp|Q92841|DDX17_HUMAN	DDX17	80.22	2.9104
15	40	sp|P46781|RS9_HUMAN	RPS9	22.58	2.5987
15	24	sp|Q02878|RL6_HUMAN	RPL6	32.71	2.6884
15	17	sp|Q8IZL8|PELP1_HUMAN	PELP1	119.62	3.5089
15	16	sp|Q9NXF1|TEX10_HUMAN	TEX10	105.61	3.3463
15	16	sp|P35658|NU214_HUMAN	NUP214	213.49	2.7957
14	41	sp|P39019|RS19_HUMAN	RPS19	16.05	2.3619
14	32	sp|P62269|RS18_HUMAN	RPS18	17.71	2.4162
14	14	sp|Q8IY81|SPB1_HUMAN	FTSJ3	96.50	3.5277
14	14	sp|O95793|STAU1_HUMAN	STAU1	63.14	3.5089
14	14	sp|Q5UIP0|RIF1_HUMAN	RIF1	274.29	3.4288
14	14	sp|P52701|MSH6_HUMAN	MSH6	152.69	3.1943
14	14	sp|Q13823|NOG2_HUMAN	GNL2	83.60	2.9935
13	51	sp|P34931|HS71L_HUMAN	HSPA1L	70.33	2.7255
13	49	sp|O95816|BAG2_HUMAN	BAG2	23.76	2.2329
13	23	sp|P62750|RL23A_HUMAN	RPL23A	17.68	2.5483
13	21	sp|P62841|RS15_HUMAN	RPS15	17.03	2.5783
13	20	sp|Q8TDN6|BRX1_HUMAN	BRIX1	41.37	2.9473
13	16	sp|Q99848|EBP2_HUMAN	EBNA1BP2	34.83	2.8570
13	15	sp|O95810|SDPR_HUMAN	SDPR	47.14	3.7644
13	15	sp|Q6NZI2|PTRF_HUMAN	PTRF	43.45	3.6772
13	14	sp|Q9BQG0|MBB1A_HUMAN	MYBBP1A	148.76	3.0767
12	30	sp|P62081|RS7_HUMAN	RPS7	22.11	2.8950
12	22	sp|P63244|RACK1_HUMAN	RACK1	35.05	2.9453
12	19	sp|P62424|RL7A_HUMAN	RPL7A	29.98	2.6036
12	13	sp|Q68CP9|ARID2_HUMAN	ARID2	197.27	3.2649
12	12	sp|Q9BVP2|GNL3_HUMAN	GNL3	61.95	3.1387
12	12	sp|O60264|SMCA5_HUMAN	SMARCA5	121.83	3.0181
12	12	sp|Q03164|KMT2A_HUMAN	KMT2A	431.50	2.9642
12	12	sp|Q8IWZ3|ANKH1_HUMAN	ANKHD1	269.29	2.9420
11	30	sp|P63261|ACTG_HUMAN	ACTG1	41.77	3.6935
11	26	sp|P11021|GRP78_HUMAN	HSPA5	72.29	3.0908
11	24	sp|P08865|RSSA_HUMAN	RPSA	32.83	3.2617
11	19	sp|P62829|RL23_HUMAN	RPL23	14.86	3.0546
11	11	sp|Q13263|TIF1B_HUMAN	TRIM28	88.49	3.2464
11	11	sp|Q5TGY3|AHDC1_HUMAN	AHDC1	168.24	3.1957
11	11	sp|Q9H0A0|NAT10_HUMAN	NAT10	115.66	3.0647
11	11	sp|Q8WYP5|ELYS_HUMAN	AHCTF1	252.34	3.0413
11	11	sp|Q8N163|CCAR2_HUMAN	CCAR2	102.84	2.9762
11	11	sp|Q6P2Q9|PRP8_HUMAN	PRPF8	273.43	2.7777
10	26	sp|P26373|RL13_HUMAN	RPL13	24.25	2.2893
10	21	sp|P08708|RS17_HUMAN	RPS17	15.54	3.0939
10	20	sp|P15880|RS2_HUMAN	RPS2	31.30	2.9046
10	20	sp|P62753|RS6_HUMAN	RPS6	28.66	2.6729
10	19	sp|Q8NHW5|RLA0L_HUMAN	RPLP0P6	34.34	3.1927
10	19	sp|P62263|RS14_HUMAN	RPS14	16.26	3.1580
10	16	sp|P62249|RS16_HUMAN	RPS16	16.44	2.5083
10	15	sp|P62906|RL10A_HUMAN	RPL10A	24.82	2.6536
10	10	sp|Q01813|PFKAP_HUMAN	PFKP	85.54	3.3258
10	10	sp|Q86U86|PB1_HUMAN	PBRM1	192.83	3.0226
10	10	sp|Q6NSZ9|ZSC25_HUMAN	ZSCAN25	61.44	2.9867
9	31	sp|P54652|HSP72_HUMAN	HSPA2	69.98	2.7270
9	27	sp|P84098|RL19_HUMAN	RPL19	23.45	2.2569
9	26	sp|P62701|RS4X_HUMAN	RPS4X	29.58	2.6735
9	14	sp|P46778|RL21_HUMAN	RPL21	18.55	2.7921
9	12	sp|P61313|RL15_HUMAN	RPL15	24.13	2.6630
9	11	sp|Q9Y3C1|NOP16_HUMAN	NOP16	21.18	3.2605
9	10	sp|Q14498|RBM39_HUMAN	RBM39	59.34	3.2755
9	10	sp|Q5SY16|NOL9_HUMAN	NOL9	79.27	3.1742
9	10	sp|P78346|RPP30_HUMAN	RPP30	29.30	3.1074
9	10	sp|Q9ULX6|AKP8L_HUMAN	AKAP8L	71.60	3.0728
9	10	sp|P62910|RL32_HUMAN	RPL32	15.85	2.4552
9	9	sp|O95071|UBR5_HUMAN	UBR5	309.16	3.2476
9	9	sp|O75179|ANR17_HUMAN	ANKRD17	274.09	3.2026
9	9	sp|P78345|RPP38_HUMAN	RPP38	31.81	3.1760
9	9	sp|Q969S3|ZN622_HUMAN	ZNF622	54.24	2.9673
9	9	sp|O75643|U520_HUMAN	SNRNP200	244.35	2.7871
8	29	sp|P18077|RL35A_HUMAN	RPL35A	12.53	2.0497
8	20	sp|P62917|RL8_HUMAN	RPL8	28.01	2.3935
8	16	sp|P62241|RS8_HUMAN	RPS8	24.19	2.9333
8	13	sp|P62277|RS13_HUMAN	RPS13	17.21	2.2826
8	11	sp|O14744|ANM5_HUMAN	PRMT5	72.64	2.6413
8	10	sp|Q9BUF5|TBB6_HUMAN	TUBB6	49.82	3.7947
8	9	sp|Q14315|FLNC_HUMAN	FLNC	290.84	3.6760
8	9	sp|P11388|TOP2A_HUMAN	TOP2A	174.28	3.0292
8	8	sp|Q9Y2X9|ZN281_HUMAN	ZNF281	96.85	3.4190
8	8	sp|Q3KQU3|MA7D1_HUMAN	MAP7D1	92.76	2.9811
8	8	sp|P17844|DDX5_HUMAN	DDX5	69.10	2.6764
8	8	sp|Q9BV38|WDR18_HUMAN	WDR18	47.38	2.6257
8	8	sp|Q9BQ39|DDX50_HUMAN	DDX50	82.51	2.6180
8	8	sp|Q8NCD3|HJURP_HUMAN	HJURP	83.49	2.4762
7	14	sp|O75190|DNJB6_HUMAN	DNAJB6	36.06	2.9834
7	13	sp|Q07020|RL18_HUMAN	RPL18	21.62	2.8017
7	11	sp|P05387|RLA2_HUMAN	RPLP2	11.66	3.7448
7	11	sp|Q9UNX3|RL26L_HUMAN	RPL26L1	17.25	2.2844
7	10	sp|P52597|HNRPF_HUMAN	HNRNPF	45.64	2.9018
7	10	sp|P61353|RL27_HUMAN	RPL27	15.79	2.6610
7	9	sp|P46782|RS5_HUMAN	RPS5	22.86	2.8479
7	8	sp|P62244|RS15A_HUMAN	RPS15A	14.83	2.7709
7	8	sp|P40429|RL13A_HUMAN	RPL13A	23.56	1.9755
7	7	sp|Q9NVN8|GNL3L_HUMAN	GNL3L	65.53	3.4705
7	7	sp|Q9H4L4|SENP3_HUMAN	SENP3	64.97	3.2645
7	7	sp|Q15776|ZKSC8_HUMAN	ZKSCAN8	65.77	3.1478
7	7	sp|O75818|RPP40_HUMAN	RPP40	41.81	3.1322
7	7	sp|P61978|HNRPK_HUMAN	HNRNPK	50.94	3.0693
7	7	sp|P35579|MYH9_HUMAN	MYH9	226.39	3.0100
7	7	sp|Q9Y265|RUVB1_HUMAN	RUVBL1	50.20	2.9119
7	7	sp|O96019|ACL6A_HUMAN	ACTL6A	47.43	2.8934
7	7	sp|Q15029|U5S1_HUMAN	EFTUD2	109.37	2.8305
7	7	sp|Q9UIF9|BAZ2A_HUMAN	BAZ2A	211.07	2.7045
7	7	sp|Q8NG31|KNL1_HUMAN	KNL1	265.22	2.5801
6	13	sp|P42766|RL35_HUMAN	RPL35	14.54	2.2298
6	10	sp|P56537|IF6_HUMAN	EIF6	26.58	3.4155
6	10	sp|P22090|RS4Y1_HUMAN	RPS4Y1	29.44	2.0739
6	8	sp|P27635|RL10_HUMAN	RPL10	24.59	3.2843
6	8	sp|P18621|RL17_HUMAN	RPL17	21.38	2.8509
6	7	sp|Q12905|ILF2_HUMAN	ILF2	43.04	3.1006
6	7	sp|Q8IZT6|ASPM_HUMAN	ASPM	409.54	2.8541
6	7	sp|O75569|PRKRA_HUMAN	PRKRA	34.38	2.7728
6	6	tr|R4H484|R4H484_HUMAN		29.94	3.5811
6	6	sp|P52907|CAZA1_HUMAN	CAPZA1	32.90	3.4508
6	6	sp|Q9BYW2|SETD2_HUMAN	SETD2	287.42	3.2987
6	6	sp|Q8WY36|BBX_HUMAN	BBX	105.06	3.1097
6	6	sp|Q9Y230|RUVB2_HUMAN	RUVBL2	51.12	2.9574
6	6	sp|Q96JB3|HIC2_HUMAN	HIC2	66.11	2.9489
6	6	sp|Q6NZY4|ZCHC8_HUMAN	ZCCHC8	78.53	2.9087
6	6	sp|Q8IX01|SUGP2_HUMAN	SUGP2	120.13	2.8696
6	6	sp|P53618|COPB_HUMAN	COPB1	107.07	2.6789
6	6	sp|P25685|DNJB1_HUMAN	DNAJB1	38.02	2.3692
5	23	sp|Q9NQ39|RS10L_HUMAN	RPS10P5	20.11	3.1122
5	13	sp|P83731|RL24_HUMAN	RPL24	17.77	2.7288
5	12	sp|Q9BVA1|TBB2B_HUMAN	TUBB2B	49.92	2.7187
5	12	sp|P62899|RL31_HUMAN	RPL31	14.45	2.6881
5	12	sp|P62851|RS25_HUMAN	RPS25	13.73	2.4388
5	10	sp|P35268|RL22_HUMAN	RPL22	14.78	2.8157
5	10	sp|P46779|RL28_HUMAN	RPL28	15.74	2.2512
5	9	sp|P32969|RL9_HUMAN	RPL9	21.85	3.9524
5	9	sp|P07437|TBB5_HUMAN	TUBB	49.64	3.7475
5	9	sp|Q9BQA1|MEP50_HUMAN	WDR77	36.70	2.9246
5	9	sp|P63173|RL38_HUMAN	RPL38	8.21	2.5753
5	9	sp|P62266|RS23_HUMAN	RPS23	15.80	2.5201
5	9	sp|Q96L21|RL10L_HUMAN	RPL10L	24.50	1.9947
5	7	sp|P52292|IMA1_HUMAN	KPNA2	57.83	3.5823
5	7	sp|P62847|RS24_HUMAN	RPS24	15.41	3.1836
5	7	sp|P62888|RL30_HUMAN	RPL30	12.78	2.5599
5	7	sp|Q6NVV1|R13P3_HUMAN	RPL13AP3	12.13	2.2290
5	7	sp|P49207|RL34_HUMAN	RPL34	13.28	2.1198
5	7	sp|Q02543|RL18A_HUMAN	RPL18A	20.75	2.0221
5	6	sp|P67809|YBOX1_HUMAN	YBX1	35.90	3.5025
5	6	sp|Q9UNE7|CHIP_HUMAN	STUB1	34.83	3.2763
5	6	sp|Q9NZM5|GSCR2_HUMAN	GLTSCR2	54.36	3.2307
5	6	sp|Q5C9Z4|NOM1_HUMAN	NOM1	96.20	3.0630
5	6	sp|P55795|HNRH2_HUMAN	HNRNPH2	49.23	3.0269
5	6	sp|P42677|RS27_HUMAN	RPS27	9.45	2.8380
5	6	sp|P78395|PRAME_HUMAN	PRAME	57.85	2.8013
5	6	sp|Q92616|GCN1_HUMAN	GCN1	292.57	2.6994
5	6	tr|A0A0B4J220|A0A0B4J220_HUMAN	C11orf98	14.23	2.4344
5	5	sp|P33778|H2B1B_HUMAN	HIST1H2BB	13.94	3.7215
5	5	sp|P63220|RS21_HUMAN	RPS21	9.11	3.3419
5	5	sp|P68104|EF1A1_HUMAN	EEF1A1	50.11	3.2867
5	5	sp|O00567|NOP56_HUMAN	NOP56	66.01	3.1815
5	5	sp|P42285|SK2L2_HUMAN	SKIV2L2	117.73	3.0688
5	5	sp|P47756|CAPZB_HUMAN	CAPZB	31.33	3.0438
5	5	sp|P27708|PYR1_HUMAN	CAD	242.83	2.9979
5	5	sp|P35580|MYH10_HUMAN	MYH10	228.86	2.9117
5	5	sp|P40937|RFC5_HUMAN	RFC5	38.47	2.9072
5	5	sp|P11940|PABP1_HUMAN	PABPC1	70.63	2.8661
5	5	sp|Q68DK7|MSL1_HUMAN	MSL1	67.09	2.8212
5	5	sp|P35249|RFC4_HUMAN	RFC4	39.66	2.7840
5	5	sp|P61158|ARP3_HUMAN	ACTR3	47.34	2.7632
5	5	sp|P46013|KI67_HUMAN	MKI67	358.47	2.6866
5	5	sp|P61160|ARP2_HUMAN	ACTR2	44.73	2.6634
5	5	sp|Q15149|PLEC_HUMAN	PLEC	531.47	2.5348
5	5	sp|Q96GQ7|DDX27_HUMAN	DDX27	89.78	2.5142
5	5	sp|Q9Y3U8|RL36_HUMAN	RPL36	12.25	2.5054
5	5	sp|Q9NWT1|PK1IP_HUMAN	PAK1IP1	43.94	2.4831
5	5	sp|Q9NY93|DDX56_HUMAN	DDX56	61.55	2.3942
5	5	sp|Q9UJV9|DDX41_HUMAN	DDX41	69.79	2.2573
4	11	sp|P30050|RL12_HUMAN	RPL12	17.81	2.7493
4	10	sp|P05388|RLA0_HUMAN	RPLP0	34.25	3.5129
4	6	sp|P16989|YBOX3_HUMAN	YBX3	40.07	3.1996
4	6	sp|P46776|RL27A_HUMAN	RPL27A	16.55	2.3767
4	5	sp|P60866|RS20_HUMAN	RPS20	13.36	3.0826
4	5	sp|Q96KK5|H2A1H_HUMAN	HIST1H2AH	13.90	2.6274
4	4	sp|Q16643|DREB_HUMAN	DBN1	71.39	4.0844
4	4	sp|Q8TAQ2|SMRC2_HUMAN	SMARCC2	132.80	3.9805
4	4	sp|Q5T3I0|GPTC4_HUMAN	GPATCH4	50.35	3.8161
4	4	sp|P07910|HNRPC_HUMAN	HNRNPC	33.65	3.6315
4	4	sp|Q9Y2R4|DDX52_HUMAN	DDX52	67.46	3.5477
4	4	sp|Q9NPI1|BRD7_HUMAN	BRD7	74.09	3.4942
4	4	sp|O15145|ARPC3_HUMAN	ARPC3	20.53	3.4180
4	4	sp|Q8IVI9|NOSTN_HUMAN	NOSTRIN	57.62	3.3739
4	4	sp|Q9BVJ6|UT14A_HUMAN	UTP14A	87.92	3.2299
4	4	sp|Q14247|SRC8_HUMAN	CTTN	61.55	3.1489
4	4	sp|Q69YH5|CDCA2_HUMAN	CDCA2	112.61	3.1292
4	4	sp|Q6UN15|FIP1_HUMAN	FIP1L1	66.49	3.0790
4	4	sp|P04792|HSPB1_HUMAN	HSPB1	22.77	3.0646
4	4	sp|O76021|RL1D1_HUMAN	RSL1D1	54.94	2.9898
4	4	sp|Q92922|SMRC1_HUMAN	SMARCC1	122.79	2.9160
4	4	sp|Q9UDY4|DNJB4_HUMAN	DNAJB4	37.78	2.8578
4	4	sp|P17858|PFKAL_HUMAN	PFKL	84.96	2.8403
4	4	sp|P16403|H12_HUMAN	HIST1H1C	21.35	2.7875
4	4	sp|Q58FF8|H90B2_HUMAN	HSP90AB2P	44.32	2.7621
4	4	sp|P62805|H4_HUMAN	HIST1H4A	11.36	2.5516
4	4	sp|O00488|ZN593_HUMAN	ZNF593	15.19	2.4792
4	4	sp|Q5SSJ5|HP1B3_HUMAN	HP1BP3	61.17	2.4418
4	4	sp|P51531|SMCA2_HUMAN	SMARCA2	181.17	2.3883
4	4	sp|Q58FF7|H90B3_HUMAN	HSP90AB3P	68.28	2.2159
4	4	sp|P62280|RS11_HUMAN	RPS11	18.42	2.2092
4	4	sp|O14776|TCRG1_HUMAN	TCERG1	123.82	2.2067
4	4	sp|Q8N5L8|RP25L_HUMAN	RPP25L	17.62	2.1711
4	4	sp|Q6W2J9|BCOR_HUMAN	BCOR	192.07	2.0659
3	14	sp|Q5JNZ5|RS26L_HUMAN	RPS26P11	12.99	1.9495
3	9	sp|P61513|RL37A_HUMAN	RPL37A	10.27	2.4985
3	7	sp|P62857|RS28_HUMAN	RPS28	7.84	2.2993
3	5	sp|Q12894|IFRD2_HUMAN	IFRD2	54.78	2.6196
3	5	sp|Q8TD47|RS4Y2_HUMAN	RPS4Y2	29.28	1.8701
3	4	sp|Q9BRT6|LLPH_HUMAN	LLPH	15.22	3.6678
3	4	sp|P35250|RFC2_HUMAN	RFC2	39.13	3.4677
3	4	sp|P62913|RL11_HUMAN	RPL11	20.24	3.0013
3	4	sp|P11387|TOP1_HUMAN	TOP1	90.67	2.5772
3	3	sp|Q9BRJ6|CG050_HUMAN	C7orf50	22.07	3.9783
3	3	sp|Q9BYG3|MK67I_HUMAN	NIFK	34.20	3.9490
3	3	sp|Q9UL15|BAG5_HUMAN	BAG5	51.17	3.7653
3	3	sp|O75909|CCNK_HUMAN	CCNK	64.20	3.5958
3	3	sp|P08238|HS90B_HUMAN	HSP90AB1	83.21	3.5430
3	3	sp|Q969G3|SMCE1_HUMAN	SMARCE1	46.62	3.5099
3	3	sp|Q15365|PCBP1_HUMAN	PCBP1	37.47	3.4736
3	3	sp|O95059|RPP14_HUMAN	RPP14	13.68	3.3730
3	3	sp|Q14974|IMB1_HUMAN	KPNB1	97.11	3.3412
3	3	sp|O43143|DHX15_HUMAN	DHX15	90.88	3.3288
3	3	sp|Q6P1K2|PMF1_HUMAN	PMF1	23.32	3.2502
3	3	sp|Q9UKL0|RCOR1_HUMAN	RCOR1	53.29	3.0575
3	3	sp|P51532|SMCA4_HUMAN	SMARCA4	184.53	2.9760
3	3	sp|Q99459|CDC5L_HUMAN	CDC5L	92.19	2.9757
3	3	sp|Q9UMS4|PRP19_HUMAN	PRPF19	55.15	2.9747
3	3	sp|Q13867|BLMH_HUMAN	BLMH	52.53	2.9230
3	3	sp|P35637|FUS_HUMAN	FUS	53.39	2.9146
3	3	sp|P32119|PRDX2_HUMAN	PRDX2	21.88	2.9105
3	3	sp|Q9Y2X3|NOP58_HUMAN	NOP58	59.54	2.8980
3	3	sp|Q9NSI2|F207A_HUMAN	FAM207A	25.44	2.8882
3	3	sp|Q9H0D6|XRN2_HUMAN	XRN2	108.51	2.8865
3	3	sp|Q13509|TBB3_HUMAN	TUBB3	50.40	2.8589
3	3	sp|Q00839|HNRPU_HUMAN	HNRNPU	90.53	2.8566
3	3	sp|Q9H582|ZN644_HUMAN	ZNF644	149.47	2.8469
3	3	sp|Q12906|ILF3_HUMAN	ILF3	95.28	2.7285
3	3	sp|O75340|PDCD6_HUMAN	PDCD6	21.85	2.7073
3	3	sp|O15523|DDX3Y_HUMAN	DDX3Y	73.11	2.6786
3	3	IGH1M_MOUSE	Ighg1	43.36	2.6745
3	3	sp|O95707|RPP29_HUMAN	POP4	25.41	2.6640
3	3	sp|P62987|RL40_HUMAN	UBA52	14.72	2.6435
3	3	sp|P53621|COPA_HUMAN	COPA	138.26	2.6327
3	3	sp|Q9UHB6|LIMA1_HUMAN	LIMA1	85.17	2.5557
3	3	sp|Q96BK5|PINX1_HUMAN	PINX1	37.01	2.5491
3	3	sp|Q9NQV6|PRD10_HUMAN	PRDM10	130.05	2.5234
3	3	sp|Q09028|RBBP4_HUMAN	RBBP4	47.63	2.5173
3	3	sp|P28370|SMCA1_HUMAN	SMARCA1	122.53	2.4418
3	3	sp|Q14157|UBP2L_HUMAN	UBAP2L	114.47	2.3641
3	3	sp|O75953|DNJB5_HUMAN	DNAJB5	39.11	2.3176
3	3	sp|P19544|WT1_HUMAN	WT1	49.16	1.9711
2	14	sp|P46783|RS10_HUMAN	RPS10	18.89	2.5388
2	8	sp|P05386|RLA1_HUMAN	RPLP1	11.51	2.7380
2	7	sp|P50914|RL14_HUMAN	RPL14	23.42	3.4132
2	6	sp|P47914|RL29_HUMAN	RPL29	17.74	2.7171
2	3	sp|Q9ULV4|COR1C_HUMAN	CORO1C	53.22	4.4549
2	3	sp|Q6DN90|IQEC1_HUMAN	IQSEC1	108.25	4.1109
2	3	sp|Q14257|RCN2_HUMAN	RCN2	36.85	4.0678
2	3	sp|Q96HI0|SENP5_HUMAN	SENP5	86.64	3.8493
2	3	sp|Q96EY4|TMA16_HUMAN	TMA16	23.85	3.8456
2	3	sp|O00571|DDX3X_HUMAN	DDX3X	73.20	3.4137
2	3	sp|P41219|PERI_HUMAN	PRPH	53.62	3.1821
2	3	sp|Q96JP5|ZFP91_HUMAN	ZFP91	63.41	2.9295
2	2	tr|F8W7C6|F8W7C6_HUMAN	RPL10	18.55	5.4158
2	2	sp|P68363|TBA1B_HUMAN	TUBA1B	50.12	4.7915
2	2	sp|P07900|HS90A_HUMAN	HSP90AA1	84.61	4.5272
2	2	sp|Q96DF8|DGC14_HUMAN	DGCR14	52.54	4.4034
2	2	sp|Q16659|MK06_HUMAN	MAPK6	82.63	4.2726
2	2	sp|Q9Y5Q9|TF3C3_HUMAN	GTF3C3	101.21	4.2600
2	2	sp|Q5W0B1|RN219_HUMAN	RNF219	81.07	4.1479
2	2	sp|Q9NYL9|TMOD3_HUMAN	TMOD3	39.57	4.0959
2	2	sp|A6NHL2|TBAL3_HUMAN	TUBAL3	49.88	3.8011
2	2	sp|Q96IY1|NSL1_HUMAN	NSL1	32.14	3.7641
2	2	sp|Q9NU22|MDN1_HUMAN	MDN1	632.42	3.5722
2	2	sp|O15143|ARC1B_HUMAN	ARPC1B	40.92	3.4562
2	2	sp|Q96KR1|ZFR_HUMAN	ZFR	116.94	3.4303
2	2	sp|Q99933|BAG1_HUMAN	BAG1	38.76	3.4160
2	2	sp|Q3T8J9|GON4L_HUMAN	GON4L	248.47	3.4083
2	2	sp|Q8NFU7|TET1_HUMAN	TET1	235.16	3.4025
2	2	sp|P17029|ZKSC1_HUMAN	ZKSCAN1	63.59	3.3784
2	2	sp|P06733|ENOA_HUMAN	ENO1	47.14	3.3285
2	2	sp|P61964|WDR5_HUMAN	WDR5	36.57	3.3284
2	2	sp|Q14331|FRG1_HUMAN	FRG1	29.15	3.3253
2	2	sp|Q9BVI4|NOC4L_HUMAN	NOC4L	58.43	3.3165
2	2	sp|Q9NW13|RBM28_HUMAN	RBM28	85.68	3.2586
2	2	sp|Q9Y446|PKP3_HUMAN	PKP3	87.03	3.2445
2	2	sp|O60732|MAGC1_HUMAN	MAGEC1	123.57	3.2134
2	2	sp|O43167|ZBT24_HUMAN	ZBTB24	78.23	3.1998
2	2	sp|Q7Z2T5|TRM1L_HUMAN	TRMT1L	81.70	3.1640
2	2	sp|P59998|ARPC4_HUMAN	ARPC4	19.65	3.1096
2	2	sp|B2RXH8|HNRC2_HUMAN	HNRNPCL2	32.05	3.0870
2	2	sp|Q9P287|BCCIP_HUMAN	BCCIP	35.96	3.0778
2	2	sp|Q92615|LAR4B_HUMAN	LARP4B	80.50	3.0571
2	2	sp|P63208|SKP1_HUMAN	SKP1	18.65	3.0507
2	2	sp|Q9UNQ2|DIM1_HUMAN	DIMT1	35.21	2.9619
2	2	sp|Q9UNF1|MAGD2_HUMAN	MAGED2	64.91	2.9572
2	2	sp|P21333|FLNA_HUMAN	FLNA	280.56	2.9535
2	2	sp|Q9Y3B9|RRP15_HUMAN	RRP15	31.46	2.9514
2	2	sp|Q99081|HTF4_HUMAN	TCF12	72.92	2.9311
2	2	sp|P55209|NP1L1_HUMAN	NAP1L1	45.35	2.9242
2	2	sp|P35251|RFC1_HUMAN	RFC1	128.18	2.8732
2	2	sp|Q92522|H1X_HUMAN	H1FX	22.47	2.8662
2	2	sp|Q9UBL3|ASH2L_HUMAN	ASH2L	68.68	2.8582
2	2	sp|Q86VM9|ZCH18_HUMAN	ZC3H18	106.32	2.8448
2	2	sp|Q9HCI7|MSL2_HUMAN	MSL2	62.50	2.8277
2	2	sp|Q92974|ARHG2_HUMAN	ARHGEF2	111.47	2.8266
2	2	sp|Q562F6|SGO2_HUMAN	SGO2	144.65	2.8262
2	2	sp|Q92769|HDAC2_HUMAN	HDAC2	55.33	2.8006
2	2	sp|Q8N1F7|NUP93_HUMAN	NUP93	93.43	2.7991
2	2	sp|Q9Y5Q8|TF3C5_HUMAN	GTF3C5	59.53	2.7942
2	2	sp|P52739|ZN131_HUMAN	ZNF131	71.38	2.7918
2	2	sp|P17661|DESM_HUMAN	DES	53.50	2.7561
2	2	sp|Q02880|TOP2B_HUMAN	TOP2B	183.15	2.7555
2	2	sp|O00458|IFRD1_HUMAN	IFRD1	50.24	2.7286
2	2	sp|P18583|SON_HUMAN	SON	263.66	2.7121
2	2	sp|Q76L83|ASXL2_HUMAN	ASXL2	153.72	2.6892
2	2	sp|Q5VTD9|GFI1B_HUMAN	GFI1B	37.47	2.6680
2	2	sp|P62861|RS30_HUMAN	FAU	6.64	2.6572
2	2	sp|O94776|MTA2_HUMAN	MTA2	74.98	2.6544
2	2	sp|Q9UKN8|TF3C4_HUMAN	GTF3C4	91.92	2.6433
2	2	sp|O15226|NKRF_HUMAN	NKRF	77.62	2.5997
2	2	sp|Q15393|SF3B3_HUMAN	SF3B3	135.49	2.5920
2	2	sp|Q15291|RBBP5_HUMAN	RBBP5	59.12	2.5753
2	2	sp|Q5VUA4|ZN318_HUMAN	ZNF318	250.96	2.5490
2	2	IgG1_bovine		35.83	2.5470
2	2	sp|Q6DKI1|RL7L_HUMAN	RPL7L1	28.64	2.5199
2	2	sp|Q15572|TAF1C_HUMAN	TAF1C	95.15	2.5028
2	2	sp|Q9BZK7|TBL1R_HUMAN	TBL1XR1	55.56	2.4607
2	2	sp|Q9H0W5|CCDC8_HUMAN	CCDC8	59.34	2.4569
2	2	sp|Q9BU76|MMTA2_HUMAN	MMTAG2	29.39	2.4447
2	2	sp|Q13415|ORC1_HUMAN	ORC1	97.29	2.4261
2	2	sp|Q8WWW0|RASF5_HUMAN	RASSF5	47.06	2.4002
2	2	sp|Q96QD9|UIF_HUMAN	FYTTD1	35.80	2.3788
2	2	sp|P16401|H15_HUMAN	HIST1H1B	22.57	2.3743
2	2	sp|Q9H583|HEAT1_HUMAN	HEATR1	242.22	2.3432
2	2	sp|P57071|PRD15_HUMAN	PRDM15	169.16	2.1972
2	2	sp|Q9H8M2|BRD9_HUMAN	BRD9	66.96	2.1966
2	2	sp|Q96QE3|ATAD5_HUMAN	ATAD5	207.44	2.1835
2	2	sp|Q5H9F3|BCORL_HUMAN	BCORL1	182.41	2.1484
2	2	sp|Q03936|ZNF92_HUMAN	ZNF92	68.44	2.1381
2	2	sp|Q8IWI9|MGAP_HUMAN	MGA	331.63	2.1179
2	2	sp|Q93079|H2B1H_HUMAN	HIST1H2BH	13.88	2.0699
2	2	sp|Q969Q0|RL36L_HUMAN	RPL36AL	12.46	2.0655
2	2	sp|P25398|RS12_HUMAN	RPS12	14.51	2.0497
2	2	sp|Q86W42|THOC6_HUMAN	THOC6	37.51	2.0242
1	6	sp|P62854|RS26_HUMAN	RPS26	13.01	3.0745
1	5	IGKC_MOUSE		11.77	2.0170
1	3	sp|Q8NHS0|DNJB8_HUMAN	DNAJB8	25.67	2.2825
1	3	sp|P61254|RL26_HUMAN	RPL26	17.25	2.1944
1	3	sp|P83881|RL36A_HUMAN	RPL36A	12.43	2.1047
1	2	sp|O95785|WIZ_HUMAN	WIZ	178.56	4.4823
1	2	sp|O00410|IPO5_HUMAN	IPO5	123.55	3.2839
1	2	sp|P17987|TCPA_HUMAN	TCP1	60.31	3.1416
1	2	sp|Q9UHA3|RLP24_HUMAN	RSL24D1	19.61	3.0178
1	2	sp|Q9NVC6|MED17_HUMAN	MED17	72.84	2.8338
1	2	sp|Q9H6F5|CCD86_HUMAN	CCDC86	40.21	2.7819
1	2	sp|Q02539|H11_HUMAN	HIST1H1A	21.83	2.7378
1	2	sp|Q9NV72|ZN701_HUMAN	ZNF701	60.86	2.6425
1	2	tr|A0A024QZN5|A0A024QZN5_HUMAN	ZWINT	35.63	2.4421
1	2	sp|Q9HB58|SP110_HUMAN	SP110	78.35	2.3748
1	2	tr|E9PJN9|E9PJN9_HUMAN	RPS3	3.81	2.0143
1	1	sp|Q14137|BOP1_HUMAN	BOP1	83.58	5.3828
1	1	sp|P08047|SP1_HUMAN	SP1	80.64	5.2754
1	1	sp|Q9BUJ2|HNRL1_HUMAN	HNRNPUL1	95.68	4.5710
1	1	sp|P49327|FAS_HUMAN	FASN	273.25	4.3979
1	1	sp|Q9UKD2|MRT4_HUMAN	MRTO4	27.54	4.3446
1	1	sp|P62316|SMD2_HUMAN	SNRPD2	13.52	4.2988
1	1	sp|Q66K89|E4F1_HUMAN	E4F1	83.44	4.2783
1	1	sp|O43823|AKAP8_HUMAN	AKAP8	76.06	4.2120
1	1	sp|Q6PCB5|RSBNL_HUMAN	RSBN1L	94.81	4.1760
1	1	sp|Q9NVF7|FBX28_HUMAN	FBXO28	41.12	3.9725
1	1	sp|P68366|TBA4A_HUMAN	TUBA4A	49.89	3.9682
1	1	sp|Q92804|RBP56_HUMAN	TAF15	61.79	3.9431
1	1	tr|A6XGM6|A6XGM6_HUMAN		48.23	3.9425
1	1	sp|P04350|TBB4A_HUMAN	TUBB4A	49.55	3.9334
1	1	sp|Q13601|KRR1_HUMAN	KRR1	43.64	3.9083
1	1	sp|Q96CT7|CC124_HUMAN	CCDC124	25.82	3.9011
1	1	sp|E9PRG8|CK098_HUMAN	C11orf98	13.79	3.8834
1	1	sp|P38159|RBMX_HUMAN	RBMX	42.31	3.8817
1	1	sp|Q9H147|TDIF1_HUMAN	DNTTIP1	36.99	3.8274
1	1	sp|O75817|POP7_HUMAN	POP7	15.64	3.8214
1	1	sp|Q9BPX5|ARP5L_HUMAN	ARPC5L	16.93	3.7698
1	1	sp|Q5BKZ1|ZN326_HUMAN	ZNF326	65.61	3.7446
1	1	sp|O95983|MBD3_HUMAN	MBD3	32.82	3.7322
1	1	sp|Q99832|TCPH_HUMAN	CCT7	59.33	3.7122
1	1	sp|P05452|TETN_HUMAN	CLEC3B	22.52	3.7014
1	1	sp|Q9UQR1|ZN148_HUMAN	ZNF148	88.92	3.6576
1	1	sp|Q8WWY3|PRP31_HUMAN	PRPF31	55.42	3.6486
1	1	sp|Q9NY61|AATF_HUMAN	AATF	63.09	3.6350
1	1	sp|P43358|MAGA4_HUMAN	MAGEA4	34.88	3.5994
1	1	sp|P61626|LYSC_HUMAN	LYZ	16.53	3.5883
1	1	sp|P37198|NUP62_HUMAN	NUP62	53.22	3.5580
1	1	sp|P47755|CAZA2_HUMAN	CAPZA2	32.93	3.5376
1	1	sp|Q5TAP6|UT14C_HUMAN	UTP14C	87.13	3.5368
1	1	sp|Q96PK6|RBM14_HUMAN	RBM14	69.45	3.4944
1	1	sp|Q14679|TTLL4_HUMAN	TTLL4	133.29	3.4429
1	1	sp|Q96KP1|EXOC2_HUMAN	EXOC2	104.00	3.4305
1	1	sp|O60563|CCNT1_HUMAN	CCNT1	80.63	3.4193
1	1	sp|P81877|SSBP2_HUMAN	SSBP2	37.80	3.3886
1	1	sp|Q86WX3|AROS_HUMAN	RPS19BP1	15.42	3.3767
1	1	IgG1b_bovine		35.88	3.3720
1	1	sp|P40938|RFC3_HUMAN	RFC3	40.53	3.3662
1	1	sp|Q9C005|DPY30_HUMAN	DPY30	11.24	3.3655
1	1	sp|Q96RY5|CRML_HUMAN	CRAMP1	134.64	3.3205
1	1	sp|P57088|TMM33_HUMAN	TMEM33	27.96	3.3203
1	1	sp|P43362|MAGA9_HUMAN	MAGEA9	35.07	3.2916
1	1	sp|Q9Y285|SYFA_HUMAN	FARSA	57.53	3.2878
1	1	sp|Q86XI2|CNDG2_HUMAN	NCAPG2	130.88	3.2820
1	1	tr|Q5JW28|Q5JW28_HUMAN	STAU1	22.46	3.2810
1	1	sp|P78316|NOP14_HUMAN	NOP14	97.61	3.2761
1	1	tr|E7ERS3|E7ERS3_HUMAN	ZC3H18	108.87	3.2649
1	1	sp|Q9UIG0|BAZ1B_HUMAN	BAZ1B	170.80	3.2538
1	1	sp|O94761|RECQ4_HUMAN	RECQL4	132.99	3.2221
1	1	sp|Q7RTR2|NLRC3_HUMAN	NLRC3	114.59	3.2200
1	1	KV2A7_MOUSE		12.27	3.2134
1	1	sp|Q12824|SNF5_HUMAN	SMARCB1	44.11	3.1994
1	1	sp|Q8N5Y2|MS3L1_HUMAN	MSL3	59.79	3.1974
1	1	sp|O15027|SC16A_HUMAN	SEC16A	233.37	3.1893
1	1	sp|P78559|MAP1A_HUMAN	MAP1A	305.30	3.1639
1	1	sp|Q9BRS2|RIOK1_HUMAN	RIOK1	65.54	3.1507
1	1	sp|Q5VWQ0|RSBN1_HUMAN	RSBN1	90.02	3.1487
1	1	sp|Q13043|STK4_HUMAN	STK4	55.59	3.1331
1	1	sp|Q8NI77|KI18A_HUMAN	KIF18A	102.22	3.1304
1	1	sp|O60884|DNJA2_HUMAN	DNAJA2	45.72	3.1251
1	1	sp|Q16629|SRSF7_HUMAN	SRSF7	27.35	3.1217
1	1	sp|P42694|HELZ_HUMAN	HELZ	218.83	3.1198
1	1	sp|O43592|XPOT_HUMAN	XPOT	109.89	3.1182
1	1	sp|Q99684|GFI1_HUMAN	GFI1	45.27	3.1107
1	1	sp|Q9Y520|PRC2C_HUMAN	PRRC2C	316.72	3.1010
1	1	sp|Q8NBZ0|IN80E_HUMAN	INO80E	26.46	3.0996
1	1	sp|P10599|THIO_HUMAN	TXN	11.73	3.0984
1	1	sp|Q13885|TBB2A_HUMAN	TUBB2A	49.87	3.0893
1	1	sp|P53814|SMTN_HUMAN	SMTN	99.00	3.0875
1	1	sp|Q6ZN55|ZN574_HUMAN	ZNF574	98.84	3.0814
1	1	sp|Q8N1G0|ZN687_HUMAN	ZNF687	129.45	3.0801
1	1	sp|Q99590|SCAFB_HUMAN	SCAF11	164.55	3.0677
1	1	sp|O60506|HNRPQ_HUMAN	SYNCRIP	69.56	3.0667
1	1	sp|P14625|ENPL_HUMAN	HSP90B1	92.41	3.0550
1	1	sp|O95400|CD2B2_HUMAN	CD2BP2	37.62	3.0404
1	1	sp|Q96L73|NSD1_HUMAN	NSD1	296.46	3.0317
1	1	sp|P04406|G3P_HUMAN	GAPDH	36.03	3.0288
1	1	sp|Q15208|STK38_HUMAN	STK38	54.16	3.0047
1	1	sp|O43390|HNRPR_HUMAN	HNRNPR	70.90	2.9395
1	1	sp|Q01844|EWS_HUMAN	EWSR1	68.44	2.9251
1	1	sp|O15144|ARPC2_HUMAN	ARPC2	34.31	2.9235
1	1	tr|A0A024R5M9|A0A024R5M9_HUMAN	NUMA1	236.37	2.8915
1	1	sp|O75081|MTG16_HUMAN	CBFA2T3	71.15	2.8724
1	1	sp|P35659|DEK_HUMAN	DEK	42.65	2.8646
1	1	sp|Q9Y5A9|YTHD2_HUMAN	YTHDF2	62.30	2.8426
1	1	sp|Q9NRL2|BAZ1A_HUMAN	BAZ1A	178.59	2.8410
1	1	sp|P53804|TTC3_HUMAN	TTC3	229.72	2.8177
1	1	sp|Q9BUQ8|DDX23_HUMAN	DDX23	95.52	2.8177
1	1	sp|P31943|HNRH1_HUMAN	HNRNPH1	49.20	2.7996
1	1	sp|Q15397|PUM3_HUMAN	PUM3	73.54	2.7755
1	1	sp|Q8NBT2|SPC24_HUMAN	SPC24	22.46	2.7660
1	1	sp|P04083|ANXA1_HUMAN	ANXA1	38.69	2.7627
1	1	sp|Q9H2Y7|ZN106_HUMAN	ZNF106	208.75	2.7419
1	1	sp|Q9Y5V3|MAGD1_HUMAN	MAGED1	86.11	2.7394
1	1	sp|Q92576|PHF3_HUMAN	PHF3	229.34	2.7102
1	1	sp|P62304|RUXE_HUMAN	SNRPE	10.80	2.6751
1	1	sp|O95243|MBD4_HUMAN	MBD4	66.01	2.6727
1	1	sp|P26368|U2AF2_HUMAN	U2AF2	53.47	2.6159
1	1	sp|Q9H081|MIS12_HUMAN	MIS12	24.12	2.6101
1	1	sp|P05161|ISG15_HUMAN	ISG15	17.88	2.6022
1	1	sp|O60341|KDM1A_HUMAN	KDM1A	92.84	2.5886
1	1	sp|P19105|ML12A_HUMAN	MYL12A	19.78	2.5839
1	1	sp|P54105|ICLN_HUMAN	CLNS1A	26.20	2.5695
1	1	tr|B4DJX1|B4DJX1_HUMAN		62.66	2.5610
1	1	tr|Q05CW7|Q05CW7_HUMAN	NAT10	62.35	2.5527
1	1	sp|Q16352|AINX_HUMAN	INA	55.36	2.5524
1	1	sp|Q06587|RING1_HUMAN	RING1	42.40	2.5447
1	1	sp|P68032|ACTC_HUMAN	ACTC1	41.99	2.5401
1	1	tr|A0A1U9X7W4|A0A1U9X7W4_HUMAN		70.00	2.5399
1	1	sp|P68871|HBB_HUMAN	HBB	15.99	2.5317
1	1	sp|Q16650|TBR1_HUMAN	TBR1	74.01	2.5061
1	1	sp|P09525|ANXA4_HUMAN	ANXA4	35.86	2.5045
1	1	sp|Q06830|PRDX1_HUMAN	PRDX1	22.10	2.4969
1	1	sp|Q96SB4|SRPK1_HUMAN	SRPK1	74.28	2.4905
1	1	sp|Q9BYJ1|LOXE3_HUMAN	ALOXE3	80.49	2.4895
1	1	sp|O75223|GGCT_HUMAN	GGCT	20.99	2.4886
1	1	sp|P62273|RS29_HUMAN	RPS29	6.67	2.4858
1	1	sp|Q58FF6|H90B4_HUMAN	HSP90AB4P	58.23	2.4825
1	1	sp|O95684|FR1OP_HUMAN	FGFR1OP	43.04	2.4563
1	1	sp|O95391|SLU7_HUMAN	SLU7	68.34	2.4407
1	1	sp|Q9NV56|MRGBP_HUMAN	MRGBP	22.40	2.4375
1	1	sp|P06744|G6PI_HUMAN	GPI	63.11	2.4295
1	1	sp|Q9NXR1|NDE1_HUMAN	NDE1	38.78	2.4182
1	1	sp|O43684|BUB3_HUMAN	BUB3	37.13	2.4110
1	1	sp|Q13310|PABP4_HUMAN	PABPC4	70.74	2.4087
1	1	sp|P07355|ANXA2_HUMAN	ANXA2	38.58	2.4052
1	1	IgG2a_bovine		35.83	2.4022
1	1	sp|Q13247|SRSF6_HUMAN	SRSF6	39.56	2.4010
1	1	sp|Q13148|TADBP_HUMAN	TARDBP	44.71	2.3905
1	1	sp|Q13188|STK3_HUMAN	STK3	56.26	2.3759
1	1	sp|Q6P1M9|ARMX5_HUMAN	ARMCX5	62.31	2.3725
1	1	sp|Q8NI35|INADL_HUMAN	PATJ	196.25	2.3645
1	1	sp|Q9NRC1|ST7_HUMAN	ST7	67.12	2.3124
1	1	sp|Q9Y580|RBM7_HUMAN	RBM7	30.48	2.2808
1	1	sp|P51587|BRCA2_HUMAN	BRCA2	383.96	2.2797
1	1	sp|P69905|HBA_HUMAN	HBA1	15.25	2.2628
1	1	sp|P50750|CDK9_HUMAN	CDK9	42.75	2.2599
1	1	sp|P55072|TERA_HUMAN	VCP	89.27	2.2558
1	1	sp|Q9BXM0|PRAX_HUMAN	PRX	154.81	2.2557
1	1	tr|H0YJZ0|H0YJZ0_HUMAN	PCNX1	22.72	2.2488
1	1	sp|Q03001|DYST_HUMAN	DST	860.13	2.2396
1	1	sp|Q13523|PRP4B_HUMAN	PRPF4B	116.92	2.2316
1	1	sp|Q8NBQ5|DHB11_HUMAN	HSD17B11	32.91	2.2297
1	1	sp|Q15517|CDSN_HUMAN	CDSN	51.49	2.2266
1	1	sp|Q8NI27|THOC2_HUMAN	THOC2	182.66	2.2254
1	1	sp|Q5SW79|CE170_HUMAN	CEP170	175.19	2.2045
1	1	sp|Q8NI36|WDR36_HUMAN	WDR36	105.26	2.1923
1	1	tr|A0A578|A0A578_HUMAN	TCRBV5S1A1T	12.59	2.1627
1	1	sp|Q86SG7|LYG2_HUMAN	LYG2	23.48	2.1356
1	1	sp|Q96KQ4|ASPP1_HUMAN	PPP1R13B	119.49	2.1203

## Sheet: NPM-MLF1 peak 2
Unique	Total	reference	Gene Symbol	MWT(kDa)	AVG
105	114	sp|P78527|PRKDC_HUMAN	PRKDC	468.79	3.0832
102	161	sp|P46821|MAP1B_HUMAN	MAP1B	270.47	3.4166
76	120	sp|Q14980|NUMA1_HUMAN	NUMA1	238.12	3.2057
76	87	sp|Q6P2Q9|PRP8_HUMAN	PRPF8	273.43	3.0610
72	238	sp|P52732|KIF11_HUMAN	KIF11	119.09	2.8135
66	72	sp|Q9P2D1|CHD7_HUMAN	CHD7	335.72	3.0370
63	68	sp|O75643|U520_HUMAN	SNRNP200	244.35	3.2695
60	73	sp|P27708|PYR1_HUMAN	CAD	242.83	2.9696
54	70	sp|P54132|BLM_HUMAN	BLM	158.90	2.9868
53	57	sp|P21333|FLNA_HUMAN	FLNA	280.56	3.0609
51	56	sp|O95071|UBR5_HUMAN	UBR5	309.16	3.1944
49	52	sp|Q14315|FLNC_HUMAN	FLNC	290.84	3.0666
49	52	sp|Q8IWI9|MGAP_HUMAN	MGA	331.63	3.0599
45	369	sp|P11142|HSP7C_HUMAN	HSPA8	70.85	3.0403
45	60	sp|Q08211|DHX9_HUMAN	DHX9	140.87	3.0765
42	75	sp|Q9NR30|DDX21_HUMAN	DDX21	87.29	3.0548
39	61	sp|Q9BZE4|NOG1_HUMAN	GTPBP4	73.92	2.7726
39	54	sp|P35658|NU214_HUMAN	NUP214	213.49	2.9483
39	43	sp|Q8NG31|KNL1_HUMAN	KNL1	265.22	2.9659
37	47	sp|P52701|MSH6_HUMAN	MSH6	152.69	3.0773
36	655	sp|P58340|MLF1_HUMAN	MLF1	30.61	2.8334
36	39	sp|Q9BYW2|SETD2_HUMAN	SETD2	287.42	2.9918
35	36	sp|Q9BQG0|MBB1A_HUMAN	MYBBP1A	148.76	2.8703
33	36	sp|Q9UQ35|SRRM2_HUMAN	SRRM2	299.44	2.9507
33	35	sp|Q8IX01|SUGP2_HUMAN	SUGP2	120.13	2.8671
33	34	sp|Q12789|TF3C1_HUMAN	GTF3C1	238.72	2.8413
32	47	sp|Q13263|TIF1B_HUMAN	TRIM28	88.49	3.1931
32	44	sp|Q6PKG0|LARP1_HUMAN	LARP1	123.43	2.7799
32	34	sp|Q5UIP0|RIF1_HUMAN	RIF1	274.29	3.1120
32	32	sp|P51587|BRCA2_HUMAN	BRCA2	383.96	2.7760
31	32	sp|Q5TGY3|AHDC1_HUMAN	AHDC1	168.24	3.1145
31	31	sp|Q8WYP5|ELYS_HUMAN	AHCTF1	252.34	3.0260
30	95	sp|P68371|TBB4B_HUMAN	TUBB4B	49.80	3.0590
30	76	sp|P08670|VIME_HUMAN	VIM	53.62	3.1709
30	32	sp|P46013|KI67_HUMAN	MKI67	358.47	2.9513
29	46	sp|Q9Y4W2|LAS1L_HUMAN	LAS1L	83.01	3.1399
29	31	sp|P42285|SK2L2_HUMAN	SKIV2L2	117.73	3.1344
28	37	sp|Q8N163|CCAR2_HUMAN	CCAR2	102.84	3.1329
28	34	sp|Q9H0A0|NAT10_HUMAN	NAT10	115.66	2.8914
28	31	sp|Q6W2J9|BCOR_HUMAN	BCOR	192.07	2.8597
28	30	sp|O75533|SF3B1_HUMAN	SF3B1	145.74	2.7619
27	34	sp|P13639|EF2_HUMAN	EEF2	95.28	3.0033
27	29	sp|Q9GZR7|DDX24_HUMAN	DDX24	96.27	2.9713
25	139	sp|Q8NC51|PAIRB_HUMAN	SERBP1	44.94	3.1644
25	92	sp|P0DMV9|HS71B_HUMAN	HSPA1B	70.01	2.7799
25	30	sp|P53618|COPB_HUMAN	COPB1	107.07	3.1337
25	27	sp|P52272|HNRPM_HUMAN	HNRNPM	77.46	2.9117
25	26	sp|Q14839|CHD4_HUMAN	CHD4	217.87	2.8600
24	265	sp|Q9BQE3|TBA1C_HUMAN	TUBA1C	49.86	3.0093
24	27	sp|Q15029|U5S1_HUMAN	EFTUD2	109.37	3.2035
23	41	sp|P43243|MATR3_HUMAN	MATR3	94.56	3.0082
23	26	sp|Q8IWZ3|ANKH1_HUMAN	ANKHD1	269.29	3.4293
23	25	sp|O60264|SMCA5_HUMAN	SMARCA5	121.83	3.1098
23	24	sp|O14776|TCRG1_HUMAN	TCERG1	123.82	2.6137
23	23	sp|P49327|FAS_HUMAN	FASN	273.25	3.0988
23	23	sp|Q03164|KMT2A_HUMAN	KMT2A	431.50	3.0824
22	462	sp|P06748|NPM_HUMAN	NPM1	32.55	3.6833
22	58	sp|P11021|GRP78_HUMAN	HSPA5	72.29	3.0637
22	36	sp|Q8IZL8|PELP1_HUMAN	PELP1	119.62	3.4318
22	25	sp|Q13823|NOG2_HUMAN	GNL2	83.60	3.0297
22	23	sp|P51610|HCFC1_HUMAN	HCFC1	208.60	3.0268
22	22	sp|Q9H582|ZN644_HUMAN	ZNF644	149.47	3.0333
21	32	sp|Q6NZI2|PTRF_HUMAN	PTRF	43.45	3.1055
21	25	sp|Q8IY81|SPB1_HUMAN	FTSJ3	96.50	3.2926
21	22	sp|P49790|NU153_HUMAN	NUP153	153.84	3.1352
21	21	sp|Q8TD26|CHD6_HUMAN	CHD6	305.22	3.2380
21	21	sp|Q9UMZ2|SYNRG_HUMAN	SYNRG	140.57	3.0438
20	28	sp|O14744|ANM5_HUMAN	PRMT5	72.64	3.2407
20	28	sp|Q9NX58|LYAR_HUMAN	LYAR	43.59	3.2197
20	21	sp|Q69YH5|CDCA2_HUMAN	CDCA2	112.61	3.4922
20	21	sp|Q15393|SF3B3_HUMAN	SF3B3	135.49	3.3870
20	21	sp|P34932|HSP74_HUMAN	HSPA4	94.27	3.3292
20	21	sp|O75179|ANR17_HUMAN	ANKRD17	274.09	3.1254
20	21	sp|Q9UIF9|BAZ2A_HUMAN	BAZ2A	211.07	2.8744
19	21	sp|Q9NVI1|FANCI_HUMAN	FANCI	149.23	3.3018
19	19	sp|Q5SW79|CE170_HUMAN	CEP170	175.19	3.0588
18	29	sp|P23396|RS3_HUMAN	RPS3	26.67	2.9589
18	25	sp|Q99575|POP1_HUMAN	POP1	114.64	2.9974
18	22	sp|Q6NW34|NEPRO_HUMAN	NEPRO	64.51	2.9991
18	19	sp|Q9NXF1|TEX10_HUMAN	TEX10	105.61	3.3217
18	18	sp|Q9ULX6|AKP8L_HUMAN	AKAP8L	71.60	3.6348
17	24	sp|P46777|RL5_HUMAN	RPL5	34.34	2.5327
17	21	sp|O95810|SDPR_HUMAN	SDPR	47.14	3.3263
17	20	sp|O75369|FLNB_HUMAN	FLNB	277.99	2.8798
17	19	sp|Q8IX12|CCAR1_HUMAN	CCAR1	132.74	2.9846
17	18	sp|Q9Y2X9|ZN281_HUMAN	ZNF281	96.85	3.4875
17	18	sp|P38398|BRCA1_HUMAN	BRCA1	207.59	2.8633
17	18	sp|Q9NQV6|PRD10_HUMAN	PRDM10	130.05	2.3852
17	17	sp|Q01813|PFKAP_HUMAN	PFKP	85.54	3.2838
17	17	sp|P53621|COPA_HUMAN	COPA	138.26	3.0206
17	17	sp|Q8TCU4|ALMS1_HUMAN	ALMS1	460.68	2.9304
17	17	sp|P11940|PABP1_HUMAN	PABPC1	70.63	2.7785
16	112	sp|P34931|HS71L_HUMAN	HSPA1L	70.33	2.7162
16	37	sp|P36578|RL4_HUMAN	RPL4	47.67	2.7250
16	27	sp|Q9BRS2|RIOK1_HUMAN	RIOK1	65.54	2.9590
16	23	sp|Q8NCD3|HJURP_HUMAN	HJURP	83.49	2.5663
16	17	sp|Q92616|GCN1_HUMAN	GCN1	292.57	3.3927
16	17	sp|Q9BVJ6|UT14A_HUMAN	UTP14A	87.92	3.2650
16	17	sp|Q13435|SF3B2_HUMAN	SF3B2	100.16	3.0158
16	17	sp|Q2KHR3|QSER1_HUMAN	QSER1	189.86	2.8649
16	16	sp|O60341|KDM1A_HUMAN	KDM1A	92.84	2.9171
15	19	sp|Q3KQU3|MA7D1_HUMAN	MAP7D1	92.76	2.8283
15	16	sp|Q86U86|PB1_HUMAN	PBRM1	192.83	2.8215
15	16	sp|P48634|PRC2A_HUMAN	PRRC2A	228.72	2.8034
15	15	sp|Q96GQ7|DDX27_HUMAN	DDX27	89.78	2.8147
14	34	sp|P61247|RS3A_HUMAN	RPS3A	29.93	2.4948
14	19	sp|Q02878|RL6_HUMAN	RPL6	32.71	2.6108
14	18	sp|Q96RY5|CRML_HUMAN	CRAMP1	134.64	3.1416
14	17	sp|Q7Z6Z7|HUWE1_HUMAN	HUWE1	481.59	3.2977
14	17	sp|Q5SY16|NOL9_HUMAN	NOL9	79.27	2.8303
14	16	sp|P02549|SPTA1_HUMAN	SPTA1	279.84	2.7179
14	15	sp|Q3L8U1|CHD9_HUMAN	CHD9	325.82	3.1348
14	15	sp|P11388|TOP2A_HUMAN	TOP2A	174.28	2.8550
14	15	sp|Q14966|ZN638_HUMAN	ZNF638	220.49	2.7829
14	15	sp|Q8WY36|BBX_HUMAN	BBX	105.06	2.6816
14	14	sp|Q9NU22|MDN1_HUMAN	MDN1	632.42	3.3914
14	14	sp|O15294|OGT1_HUMAN	OGT	116.85	3.1705
14	14	sp|P42566|EPS15_HUMAN	EPS15	98.59	3.1515
14	14	sp|Q14999|CUL7_HUMAN	CUL7	191.04	2.8455
13	27	sp|P63244|RACK1_HUMAN	RACK1	35.05	2.7556
13	15	sp|Q562F6|SGO2_HUMAN	SGO2	144.65	2.9678
13	14	sp|Q9BVP2|GNL3_HUMAN	GNL3	61.95	3.3718
13	14	sp|Q01804|OTUD4_HUMAN	OTUD4	123.97	3.2923
13	14	sp|Q6NSZ9|ZSC25_HUMAN	ZSCAN25	61.44	3.2251
13	14	sp|O94906|PRP6_HUMAN	PRPF6	106.86	2.9543
13	13	sp|Q9UNE7|CHIP_HUMAN	STUB1	34.83	3.6014
13	13	sp|Q5T5U3|RHG21_HUMAN	ARHGAP21	217.20	3.0271
13	13	sp|Q8IZT6|ASPM_HUMAN	ASPM	409.54	3.0168
12	25	sp|P08865|RSSA_HUMAN	RPSA	32.83	3.4180
12	22	sp|Q9H0W5|CCDC8_HUMAN	CCDC8	59.34	2.7927
12	16	sp|Q3T8J9|GON4L_HUMAN	GON4L	248.47	2.8470
12	15	sp|P39023|RL3_HUMAN	RPL3	46.08	2.9232
12	15	sp|P62736|ACTA_HUMAN	ACTA2	41.98	2.4863
12	14	sp|Q96KQ7|EHMT2_HUMAN	EHMT2	132.29	3.0554
12	13	sp|Q9BUF5|TBB6_HUMAN	TUBB6	49.82	3.6267
12	13	sp|Q16659|MK06_HUMAN	MAPK6	82.63	3.1542
12	13	sp|Q01082|SPTB2_HUMAN	SPTBN1	274.44	2.9462
12	13	sp|Q92841|DDX17_HUMAN	DDX17	80.22	2.8953
12	13	sp|O43683|BUB1_HUMAN	BUB1	122.30	2.7043
12	12	sp|Q7Z5K2|WAPL_HUMAN	WAPL	132.86	3.5244
12	12	sp|Q86XI2|CNDG2_HUMAN	NCAPG2	130.88	2.9578
12	12	sp|Q10570|CPSF1_HUMAN	CPSF1	160.78	2.9428
12	12	sp|Q8N3X1|FNBP4_HUMAN	FNBP4	110.20	2.9293
12	12	sp|Q9NTJ3|SMC4_HUMAN	SMC4	147.09	2.9198
12	12	sp|O95785|WIZ_HUMAN	WIZ	178.56	2.5690
12	12	sp|P28370|SMCA1_HUMAN	SMARCA1	122.53	2.4546
11	70	sp|P54652|HSP72_HUMAN	HSPA2	69.98	2.7844
11	21	sp|P15880|RS2_HUMAN	RPS2	31.30	2.7467
11	15	sp|P68104|EF1A1_HUMAN	EEF1A1	50.11	2.6930
11	14	sp|Q8TDN6|BRX1_HUMAN	BRIX1	41.37	2.7639
11	13	sp|Q9Y5Q9|TF3C3_HUMAN	GTF3C3	101.21	3.4509
11	13	sp|P07900|HS90A_HUMAN	HSP90AA1	84.61	3.3207
11	13	sp|O60732|MAGC1_HUMAN	MAGEC1	123.57	3.1553
11	13	sp|P62753|RS6_HUMAN	RPS6	28.66	2.8384
11	13	sp|Q8N1F7|NUP93_HUMAN	NUP93	93.43	2.7697
11	12	sp|Q16531|DDB1_HUMAN	DDB1	126.89	2.9331
11	11	sp|Q2NL82|TSR1_HUMAN	TSR1	91.75	3.2622
11	11	sp|Q92974|ARHG2_HUMAN	ARHGEF2	111.47	3.1760
11	11	sp|Q8WUA4|TF3C2_HUMAN	GTF3C2	100.62	2.6731
11	11	sp|Q86V48|LUZP1_HUMAN	LUZP1	120.20	2.6223
11	11	sp|P18124|RL7_HUMAN	RPL7	29.21	2.5837
10	13	sp|P78395|PRAME_HUMAN	PRAME	57.85	2.8040
10	12	sp|Q14498|RBM39_HUMAN	RBM39	59.34	3.2636
10	12	sp|Q9NXZ1|SAGE1_HUMAN	SAGE1	99.16	2.8337
10	11	sp|Q14204|DYHC1_HUMAN	DYNC1H1	532.07	3.5301
10	11	sp|Q9UL15|BAG5_HUMAN	BAG5	51.17	3.4866
10	11	sp|P51532|SMCA4_HUMAN	SMARCA4	184.53	3.3561
10	11	sp|Q6UN15|FIP1_HUMAN	FIP1L1	66.49	3.1544
10	11	sp|O75953|DNJB5_HUMAN	DNAJB5	39.11	3.1228
10	11	sp|Q9UDY4|DNJB4_HUMAN	DNAJB4	37.78	3.0803
10	11	sp|Q5QJE6|TDIF2_HUMAN	DNTTIP2	84.42	2.9835
10	11	sp|O43143|DHX15_HUMAN	DHX15	90.88	2.9676
10	11	sp|Q7Z4H7|HAUS6_HUMAN	HAUS6	108.55	2.9356
10	11	sp|Q8NFU7|TET1_HUMAN	TET1	235.16	2.9033
10	11	sp|Q6PCB5|RSBNL_HUMAN	RSBN1L	94.81	2.8577
10	11	sp|O00410|IPO5_HUMAN	IPO5	123.55	2.8295
10	11	sp|P62424|RL7A_HUMAN	RPL7A	29.98	2.3391
10	10	sp|P53814|SMTN_HUMAN	SMTN	99.00	3.6773
10	10	sp|O14980|XPO1_HUMAN	XPO1	123.31	3.6167
10	10	sp|Q96HI0|SENP5_HUMAN	SENP5	86.64	3.5700
10	10	sp|Q9H2Y7|ZN106_HUMAN	ZNF106	208.75	3.5214
10	10	sp|Q6P3X3|TTC27_HUMAN	TTC27	96.57	3.1659
10	10	sp|Q5H9R7|PP6R3_HUMAN	PPP6R3	97.61	3.1300
10	10	sp|Q5T4S7|UBR4_HUMAN	UBR4	573.48	3.0904
10	10	sp|P02545|LMNA_HUMAN	LMNA	74.09	3.0428
10	10	sp|Q9UKN8|TF3C4_HUMAN	GTF3C4	91.92	3.0159
10	10	sp|Q68CP9|ARID2_HUMAN	ARID2	197.27	2.9647
10	10	sp|Q9UK61|TASOR_HUMAN	FAM208A	188.91	2.9116
10	10	sp|Q00839|HNRPU_HUMAN	HNRNPU	90.53	2.8139
10	10	sp|Q14687|GSE1_HUMAN	GSE1	136.08	2.8045
10	10	sp|Q96QE3|ATAD5_HUMAN	ATAD5	207.44	2.8032
10	10	sp|Q9H583|HEAT1_HUMAN	HEATR1	242.22	2.7012
10	10	sp|Q9BUQ8|DDX23_HUMAN	DDX23	95.52	2.6430
10	10	sp|Q15154|PCM1_HUMAN	PCM1	228.39	2.5436
10	10	sp|Q5VUA4|ZN318_HUMAN	ZNF318	250.96	2.2876
9	16	tr|R4H484|R4H484_HUMAN		29.94	3.1672
9	13	sp|P25685|DNJB1_HUMAN	DNAJB1	38.02	2.9752
9	12	sp|Q99081|HTF4_HUMAN	TCF12	72.92	3.2465
9	11	sp|P52597|HNRPF_HUMAN	HNRNPF	45.64	3.6023
9	11	sp|Q14157|UBP2L_HUMAN	UBAP2L	114.47	3.5397
9	11	sp|O43823|AKAP8_HUMAN	AKAP8	76.06	3.3072
9	11	sp|Q99848|EBP2_HUMAN	EBNA1BP2	34.83	2.8209
9	11	sp|Q5C9Z4|NOM1_HUMAN	NOM1	96.20	2.5685
9	10	sp|P42695|CNDD3_HUMAN	NCAPD3	168.78	3.6498
9	10	sp|O15042|SR140_HUMAN	U2SURP	118.22	3.2985
9	10	sp|O14974|MYPT1_HUMAN	PPP1R12A	115.21	2.9188
9	10	sp|Q96AV8|E2F7_HUMAN	E2F7	99.83	2.8827
9	9	sp|Q6R327|RICTR_HUMAN	RICTOR	192.10	3.4549
9	9	sp|Q6DN90|IQEC1_HUMAN	IQSEC1	108.25	3.3715
9	9	sp|O60563|CCNT1_HUMAN	CCNT1	80.63	3.2429
9	9	sp|Q8TAQ2|SMRC2_HUMAN	SMARCC2	132.80	3.2027
9	9	sp|Q6ULP2|AFTIN_HUMAN	AFTPH	102.14	3.1869
9	9	sp|P46379|BAG6_HUMAN	BAG6	119.33	3.0837
9	9	sp|Q9UQR1|ZN148_HUMAN	ZNF148	88.92	3.0562
9	9	sp|Q15459|SF3A1_HUMAN	SF3A1	88.83	2.9499
9	9	sp|Q8IX07|FOG1_HUMAN	ZFPM1	104.82	2.9278
9	9	sp|P17858|PFKAL_HUMAN	PFKL	84.96	2.9091
9	9	sp|Q9Y678|COPG1_HUMAN	COPG1	97.66	2.8967
9	9	sp|P78316|NOP14_HUMAN	NOP14	97.61	2.8906
9	9	sp|O75376|NCOR1_HUMAN	NCOR1	270.04	2.8365
9	9	sp|Q8TEK3|DOT1L_HUMAN	DOT1L	184.74	2.7646
9	9	sp|Q5THK1|PR14L_HUMAN	PRR14L	237.15	2.7399
9	9	sp|P28340|DPOD1_HUMAN	POLD1	123.55	2.5744
9	9	sp|Q9Y520|PRC2C_HUMAN	PRRC2C	316.72	2.4576
9	9	sp|O95347|SMC2_HUMAN	SMC2	135.57	2.3232
8	17	sp|O75190|DNJB6_HUMAN	DNAJB6	36.06	2.8544
8	14	sp|Q8NHW5|RLA0L_HUMAN	RPLP0P6	34.34	2.9547
8	10	sp|Q12830|BPTF_HUMAN	BPTF	338.05	3.3740
8	10	sp|Q9BQ39|DDX50_HUMAN	DDX50	82.51	3.1463
8	10	sp|Q5H9F3|BCORL_HUMAN	BCORL1	182.41	2.8825
8	9	sp|Q9H9B1|EHMT1_HUMAN	EHMT1	141.38	3.3727
8	9	sp|P52292|IMA1_HUMAN	KPNA2	57.83	3.1876
8	9	sp|Q9BV38|WDR18_HUMAN	WDR18	47.38	2.9492
8	9	sp|Q92598|HS105_HUMAN	HSPH1	96.80	2.9232
8	9	sp|Q8NEY1|NAV1_HUMAN	NAV1	202.35	2.8020
8	9	sp|Q96JB3|HIC2_HUMAN	HIC2	66.11	2.6357
8	9	sp|Q9P1Y6|PHRF1_HUMAN	PHRF1	178.56	2.2943
8	8	sp|Q6NZY4|ZCHC8_HUMAN	ZCCHC8	78.53	3.5983
8	8	sp|Q3V6T2|GRDN_HUMAN	CCDC88A	215.91	3.5955
8	8	sp|Q9H7D7|WDR26_HUMAN	WDR26	72.08	3.2554
8	8	sp|Q5W0B1|RN219_HUMAN	RNF219	81.07	3.1942
8	8	sp|Q14974|IMB1_HUMAN	KPNB1	97.11	3.1893
8	8	sp|P53804|TTC3_HUMAN	TTC3	229.72	3.1432
8	8	sp|Q9Y4R8|TELO2_HUMAN	TELO2	91.69	2.9882
8	8	sp|O60281|ZN292_HUMAN	ZNF292	304.62	2.9682
8	8	sp|Q9Y265|RUVB1_HUMAN	RUVBL1	50.20	2.8991
8	8	sp|Q9Y230|RUVB2_HUMAN	RUVBL2	51.12	2.8901
8	8	sp|O75691|UTP20_HUMAN	UTP20	318.18	2.8053
8	8	sp|Q9UIG0|BAZ1B_HUMAN	BAZ1B	170.80	2.7889
8	8	sp|P98175|RBM10_HUMAN	RBM10	103.47	2.7406
8	8	sp|O60315|ZEB2_HUMAN	ZEB2	136.36	2.6749
8	8	sp|O60293|ZC3H1_HUMAN	ZFC3H1	226.21	2.2879
7	13	sp|Q9BVA1|TBB2B_HUMAN	TUBB2B	49.92	2.9950
7	9	sp|P08238|HS90B_HUMAN	HSP90AB1	83.21	3.3359
7	9	sp|O75081|MTG16_HUMAN	CBFA2T3	71.15	2.8398
7	8	sp|Q5JTH9|RRP12_HUMAN	RRP12	143.61	3.3641
7	8	sp|Q93009|UBP7_HUMAN	USP7	128.22	3.2486
7	8	sp|Q9NVN8|GNL3L_HUMAN	GNL3L	65.53	3.1147
7	8	sp|Q86VM9|ZCH18_HUMAN	ZC3H18	106.32	3.0004
7	8	sp|Q12906|ILF3_HUMAN	ILF3	95.28	2.8785
7	8	sp|P17844|DDX5_HUMAN	DDX5	69.10	2.5593
7	7	sp|Q16643|DREB_HUMAN	DBN1	71.39	3.6632
7	7	sp|Q92614|MY18A_HUMAN	MYO18A	232.97	3.3635
7	7	sp|O43592|XPOT_HUMAN	XPOT	109.89	3.3559
7	7	sp|Q9ULJ3|ZBT21_HUMAN	ZBTB21	118.80	3.2782
7	7	sp|Q96A65|EXOC4_HUMAN	EXOC4	110.43	3.2254
7	7	sp|Q99708|CTIP_HUMAN	RBBP8	101.88	3.1936
7	7	sp|Q9Y446|PKP3_HUMAN	PKP3	87.03	3.1574
7	7	sp|Q14152|EIF3A_HUMAN	EIF3A	166.47	3.1347
7	7	sp|Q9Y2W1|TR150_HUMAN	THRAP3	108.60	3.0660
7	7	sp|P19338|NUCL_HUMAN	NCL	76.57	3.0345
7	7	sp|Q5VWQ0|RSBN1_HUMAN	RSBN1	90.02	2.9389
7	7	sp|O94776|MTA2_HUMAN	MTA2	74.98	2.9373
7	7	sp|P61978|HNRPK_HUMAN	HNRNPK	50.94	2.9337
7	7	sp|P51531|SMCA2_HUMAN	SMARCA2	181.17	2.7289
7	7	sp|O15027|SC16A_HUMAN	SEC16A	233.37	2.7073
7	7	sp|Q6VY07|PACS1_HUMAN	PACS1	104.83	2.5216
7	7	sp|P68400|CSK21_HUMAN	CSNK2A1	45.11	2.4562
6	29	sp|P07437|TBB5_HUMAN	TUBB	49.64	3.5100
6	10	sp|P26373|RL13_HUMAN	RPL13	24.25	2.2538
6	8	sp|P63261|ACTG_HUMAN	ACTG1	41.77	4.0136
6	8	sp|Q9BQA1|MEP50_HUMAN	WDR77	36.70	3.3701
6	8	sp|Q96S59|RANB9_HUMAN	RANBP9	77.80	2.8795
6	7	sp|Q6ZN55|ZN574_HUMAN	ZNF574	98.84	3.8217
6	7	sp|Q9Y4E1|WAC2C_HUMAN	WASHC2C	144.58	3.5911
6	7	sp|P78345|RPP38_HUMAN	RPP38	31.81	3.3283
6	7	sp|Q58FF6|H90B4_HUMAN	HSP90AB4P	58.23	2.4794
6	7	sp|Q02880|TOP2B_HUMAN	TOP2B	183.15	2.3487
6	6	sp|Q15386|UBE3C_HUMAN	UBE3C	123.84	3.2976
6	6	sp|Q96KP1|EXOC2_HUMAN	EXOC2	104.00	3.2713
6	6	sp|Q92878|RAD50_HUMAN	RAD50	153.80	3.2585
6	6	sp|P40937|RFC5_HUMAN	RFC5	38.47	3.2447
6	6	sp|Q15776|ZKSC8_HUMAN	ZKSCAN8	65.77	3.2320
6	6	sp|Q9UKA4|AKA11_HUMAN	AKAP11	210.38	3.1908
6	6	sp|P35579|MYH9_HUMAN	MYH9	226.39	3.1272
6	6	sp|Q7Z2T5|TRM1L_HUMAN	TRMT1L	81.70	3.1245
6	6	sp|Q8N201|INT1_HUMAN	INTS1	244.14	3.1179
6	6	sp|Q6P4F7|RHGBA_HUMAN	ARHGAP11A	113.80	3.1087
6	6	sp|Q6PJG2|EMSA1_HUMAN	ELMSAN1	114.92	3.0206
6	6	sp|Q9H4L4|SENP3_HUMAN	SENP3	64.97	3.0163
6	6	sp|Q92769|HDAC2_HUMAN	HDAC2	55.33	2.9833
6	6	sp|O94761|RECQ4_HUMAN	RECQL4	132.99	2.9484
6	6	sp|Q969R5|LMBL2_HUMAN	L3MBTL2	79.06	2.9460
6	6	sp|Q9ULU4|PKCB1_HUMAN	ZMYND8	131.61	2.9229
6	6	sp|O15014|ZN609_HUMAN	ZNF609	151.10	2.8837
6	6	sp|Q9UPP1|PHF8_HUMAN	PHF8	117.79	2.8705
6	6	sp|Q99590|SCAFB_HUMAN	SCAF11	164.55	2.8686
6	6	sp|Q99728|BARD1_HUMAN	BARD1	86.59	2.8555
6	6	sp|Q15468|STIL_HUMAN	STIL	142.86	2.8408
6	6	sp|Q96SB3|NEB2_HUMAN	PPP1R9B	89.14	2.8310
6	6	sp|O94964|SOGA1_HUMAN	SOGA1	159.66	2.7709
6	6	sp|O75419|CDC45_HUMAN	CDC45	65.53	2.7695
6	6	sp|Q8NHM5|KDM2B_HUMAN	KDM2B	152.52	2.7059
6	6	sp|Q7Z2Z1|TICRR_HUMAN	TICRR	210.73	2.6828
6	6	sp|Q7L590|MCM10_HUMAN	MCM10	98.12	2.6634
6	6	sp|O95793|STAU1_HUMAN	STAU1	63.14	2.4675
5	8	sp|P67809|YBOX1_HUMAN	YBX1	35.90	3.1197
5	7	sp|P62701|RS4X_HUMAN	RPS4X	29.58	3.2085
5	7	sp|Q58FF8|H90B2_HUMAN	HSP90AB2P	44.32	2.9965
5	6	sp|P16989|YBOX3_HUMAN	YBX3	40.07	3.6812
5	6	sp|P42356|PI4KA_HUMAN	PI4KA	236.68	3.2987
5	6	sp|P57740|NU107_HUMAN	NUP107	106.31	3.2530
5	6	sp|Q9BVI4|NOC4L_HUMAN	NOC4L	58.43	3.2355
5	6	sp|Q96IC2|REXO5_HUMAN	REXO5	86.83	3.1596
5	6	sp|P62917|RL8_HUMAN	RPL8	28.01	3.0307
5	6	sp|P43362|MAGA9_HUMAN	MAGEA9	35.07	2.9820
5	6	sp|O96019|ACL6A_HUMAN	ACTL6A	47.43	2.8911
5	6	sp|Q15365|PCBP1_HUMAN	PCBP1	37.47	2.8521
5	6	sp|Q7Z333|SETX_HUMAN	SETX	302.69	2.6486
5	6	sp|Q14004|CDK13_HUMAN	CDK13	164.82	2.4926
5	5	sp|P35580|MYH10_HUMAN	MYH10	228.86	3.8540
5	5	sp|Q12873|CHD3_HUMAN	CHD3	226.45	3.7107
5	5	sp|O00567|NOP56_HUMAN	NOP56	66.01	3.6055
5	5	sp|Q14137|BOP1_HUMAN	BOP1	83.58	3.3568
5	5	sp|Q9HC77|CENPJ_HUMAN	CENPJ	152.91	3.3012
5	5	sp|Q92922|SMRC1_HUMAN	SMARCC1	122.79	3.2723
5	5	sp|Q96L73|NSD1_HUMAN	NSD1	296.46	3.2574
5	5	sp|Q68DK7|MSL1_HUMAN	MSL1	67.09	3.2353
5	5	sp|Q13547|HDAC1_HUMAN	HDAC1	55.07	3.1146
5	5	sp|Q86UW6|N4BP2_HUMAN	N4BP2	198.68	3.0779
5	5	sp|Q9Y2X3|NOP58_HUMAN	NOP58	59.54	3.0278
5	5	sp|Q58EX7|PKHG4_HUMAN	PLEKHG4	130.72	3.0247
5	5	sp|Q96T58|MINT_HUMAN	SPEN	402.00	3.0153
5	5	sp|Q6ZRV2|FA83H_HUMAN	FAM83H	127.04	3.0064
5	5	sp|Q96KR1|ZFR_HUMAN	ZFR	116.94	2.9385
5	5	sp|Q12905|ILF2_HUMAN	ILF2	43.04	2.9350
5	5	sp|Q99459|CDC5L_HUMAN	CDC5L	92.19	2.9181
5	5	sp|Q13330|MTA1_HUMAN	MTA1	80.74	2.9152
5	5	sp|Q8NI27|THOC2_HUMAN	THOC2	182.66	2.8868
5	5	sp|Q09028|RBBP4_HUMAN	RBBP4	47.63	2.8691
5	5	sp|Q9UQE7|SMC3_HUMAN	SMC3	141.45	2.8214
5	5	sp|Q14669|TRIPC_HUMAN	TRIP12	220.30	2.8200
5	5	sp|Q5VYK3|ECM29_HUMAN	ECM29	204.16	2.8112
5	5	sp|Q58FF7|H90B3_HUMAN	HSP90AB3P	68.28	2.7982
5	5	sp|Q8TDD1|DDX54_HUMAN	DDX54	98.53	2.7833
5	5	sp|Q13428|TCOF_HUMAN	TCOF1	152.02	2.7479
5	5	sp|Q00610|CLH1_HUMAN	CLTC	191.49	2.7163
5	5	sp|O75909|CCNK_HUMAN	CCNK	64.20	2.7047
5	5	sp|Q96GX5|GWL_HUMAN	MASTL	97.26	2.6637
5	5	sp|P17987|TCPA_HUMAN	TCP1	60.31	2.6606
5	5	sp|Q9H8V3|ECT2_HUMAN	ECT2	103.44	2.6488
5	5	sp|P22670|RFX1_HUMAN	RFX1	104.69	2.6184
5	5	sp|Q9P2N5|RBM27_HUMAN	RBM27	118.64	2.4877
5	5	sp|P33993|MCM7_HUMAN	MCM7	81.26	2.4487
5	5	sp|Q5T3J3|LRIF1_HUMAN	LRIF1	84.52	2.4170
5	5	sp|Q92560|BAP1_HUMAN	BAP1	80.31	2.4089
5	5	sp|Q9H4Z2|ZN335_HUMAN	ZNF335	144.80	2.3483
5	5	sp|Q96K83|ZN521_HUMAN	ZNF521	147.77	2.2072
5	5	sp|Q9UPN3|MACF1_HUMAN	MACF1	837.79	2.1200
4	7	sp|P05388|RLA0_HUMAN	RPLP0	34.25	3.5031
4	7	sp|Q6NUN9|ZN746_HUMAN	ZNF746	69.09	3.0568
4	7	sp|Q5TAP6|UT14C_HUMAN	UTP14C	87.13	2.4343
4	7	sp|P62987|RL40_HUMAN	UBA52	14.72	2.4141
4	6	sp|Q8NDX1|PSD4_HUMAN	PSD4	116.18	3.6482
4	6	sp|Q9NY61|AATF_HUMAN	AATF	63.09	3.0948
4	5	sp|Q9UPN7|PP6R1_HUMAN	PPP6R1	96.66	3.7281
4	5	sp|Q5T3I0|GPTC4_HUMAN	GPATCH4	50.35	3.5669
4	5	sp|Q96DF8|DGC14_HUMAN	DGCR14	52.54	3.3919
4	5	sp|Q96DI7|SNR40_HUMAN	SNRNP40	39.29	3.3061
4	5	sp|Q99567|NUP88_HUMAN	NUP88	83.49	3.2656
4	5	sp|P55795|HNRH2_HUMAN	HNRNPH2	49.23	3.0581
4	5	sp|Q13523|PRP4B_HUMAN	PRPF4B	116.92	2.9900
4	5	sp|Q9UNF1|MAGD2_HUMAN	MAGED2	64.91	2.9809
4	5	sp|P62241|RS8_HUMAN	RPS8	24.19	2.8764
4	5	sp|Q96JP5|ZFP91_HUMAN	ZFP91	63.41	2.8531
4	5	sp|P07910|HNRPC_HUMAN	HNRNPC	33.65	2.4937
4	4	sp|P86452|ZBED6_HUMAN	ZBED6	109.90	4.2245
4	4	sp|Q96L14|C170L_HUMAN	CEP170P1	32.63	4.2176
4	4	sp|O95163|ELP1_HUMAN	IKBKAP	150.16	3.9094
4	4	sp|P52739|ZN131_HUMAN	ZNF131	71.38	3.8201
4	4	sp|O75818|RPP40_HUMAN	RPP40	41.81	3.7707
4	4	sp|P78346|RPP30_HUMAN	RPP30	29.30	3.7519
4	4	sp|O43167|ZBT24_HUMAN	ZBTB24	78.23	3.5905
4	4	sp|P35251|RFC1_HUMAN	RFC1	128.18	3.5774
4	4	sp|O60610|DIAP1_HUMAN	DIAPH1	141.26	3.5115
4	4	sp|O43290|SNUT1_HUMAN	SART1	90.20	3.2954
4	4	sp|Q99661|KIF2C_HUMAN	KIF2C	81.26	3.2937
4	4	sp|Q13310|PABP4_HUMAN	PABPC4	70.74	3.1784
4	4	sp|O95714|HERC2_HUMAN	HERC2	526.90	3.1221
4	4	sp|Q07157|ZO1_HUMAN	TJP1	195.34	3.1027
4	4	sp|O75147|OBSL1_HUMAN	OBSL1	206.82	3.0377
4	4	sp|O15084|ANR28_HUMAN	ANKRD28	112.89	3.0361
4	4	sp|P11387|TOP1_HUMAN	TOP1	90.67	3.0274
4	4	sp|P09874|PARP1_HUMAN	PARP1	113.01	3.0096
4	4	sp|P24928|RPB1_HUMAN	POLR2A	217.04	2.9870
4	4	sp|Q8TED0|UTP15_HUMAN	UTP15	58.38	2.9730
4	4	sp|P43246|MSH2_HUMAN	MSH2	104.68	2.9456
4	4	sp|Q9C0G0|ZN407_HUMAN	ZNF407	247.21	2.9439
4	4	sp|Q9H0D6|XRN2_HUMAN	XRN2	108.51	2.9233
4	4	sp|Q96ST3|SIN3A_HUMAN	SIN3A	145.08	2.9072
4	4	sp|Q9NY93|DDX56_HUMAN	DDX56	61.55	2.9008
4	4	sp|Q92540|SMG7_HUMAN	SMG7	127.20	2.8684
4	4	sp|Q14202|ZMYM3_HUMAN	ZMYM3	152.28	2.8235
4	4	sp|Q9UMS4|PRP19_HUMAN	PRPF19	55.15	2.8207
4	4	sp|Q92900|RENT1_HUMAN	UPF1	124.27	2.7902
4	4	sp|O94822|LTN1_HUMAN	LTN1	200.42	2.7614
4	4	sp|P31689|DNJA1_HUMAN	DNAJA1	44.84	2.7529
4	4	sp|Q8IVT5|KSR1_HUMAN	KSR1	102.10	2.7476
4	4	sp|Q8NB78|KDM1B_HUMAN	KDM1B	92.04	2.7453
4	4	sp|P22087|FBRL_HUMAN	FBL	33.76	2.7206
4	4	sp|O95816|BAG2_HUMAN	BAG2	23.76	2.6068
4	4	sp|P22090|RS4Y1_HUMAN	RPS4Y1	29.44	2.5987
4	4	sp|P78347|GTF2I_HUMAN	GTF2I	112.35	2.5770
4	4	sp|Q76L83|ASXL2_HUMAN	ASXL2	153.72	2.5569
4	4	sp|Q9HCM1|K1551_HUMAN	KIAA1551	194.74	2.5276
4	4	sp|Q9H9J4|UBP42_HUMAN	USP42	145.30	2.5264
4	4	sp|Q6IBW4|CNDH2_HUMAN	NCAPH2	68.18	2.5171
4	4	sp|P35606|COPB2_HUMAN	COPB2	102.42	2.5156
4	4	sp|Q9Y5Q8|TF3C5_HUMAN	GTF3C5	59.53	2.4247
4	4	sp|Q9NW13|RBM28_HUMAN	RBM28	85.68	2.3746
4	4	sp|Q99613|EIF3C_HUMAN	EIF3C	105.28	2.3423
4	4	sp|Q03936|ZNF92_HUMAN	ZNF92	68.44	2.3422
4	4	sp|Q8IWC1|MA7D3_HUMAN	MAP7D3	98.37	2.3135
4	4	sp|Q9ULV3|CIZ1_HUMAN	CIZ1	99.98	2.3030
4	4	sp|P29590|PML_HUMAN	PML	97.49	2.3009
3	5	sp|P04350|TBB4A_HUMAN	TUBB4A	49.55	3.3290
3	4	sp|Q9ULV4|COR1C_HUMAN	CORO1C	53.22	3.5049
3	4	sp|P55197|AF10_HUMAN	MLLT10	113.25	3.3294
3	4	sp|Q5SRE5|NU188_HUMAN	NUP188	195.92	3.1995
3	4	sp|Q13509|TBB3_HUMAN	TUBB3	50.40	3.1609
3	4	sp|Q8IY37|DHX37_HUMAN	DHX37	129.46	3.0718
3	4	sp|Q9Y2R4|DDX52_HUMAN	DDX52	67.46	3.0529
3	4	sp|P55884|EIF3B_HUMAN	EIF3B	92.42	2.9137
3	4	sp|P62081|RS7_HUMAN	RPS7	22.11	2.7199
3	4	IGH1M_MOUSE	Ighg1	43.36	2.6552
3	3	sp|P35250|RFC2_HUMAN	RFC2	39.13	3.9662
3	3	sp|P33991|MCM4_HUMAN	MCM4	96.50	3.9382
3	3	sp|Q8N9T8|KRI1_HUMAN	KRI1	82.55	3.7386
3	3	sp|Q66K89|E4F1_HUMAN	E4F1	83.44	3.6872
3	3	sp|P35249|RFC4_HUMAN	RFC4	39.66	3.6756
3	3	sp|Q96IY1|NSL1_HUMAN	NSL1	32.14	3.5481
3	3	sp|O76021|RL1D1_HUMAN	RSL1D1	54.94	3.4779
3	3	sp|Q9HAW4|CLSPN_HUMAN	CLSPN	151.00	3.4509
3	3	sp|Q9Y2F5|ICE1_HUMAN	ICE1	247.74	3.3986
3	3	sp|Q6Y7W6|GGYF2_HUMAN	GIGYF2	149.98	3.3859
3	3	sp|P21675|TAF1_HUMAN	TAF1	212.54	3.3151
3	3	sp|O95905|ECD_HUMAN	ECD	72.71	3.3115
3	3	sp|Q5VZL5|ZMYM4_HUMAN	ZMYM4	172.68	3.3067
3	3	sp|Q96DY7|MTBP_HUMAN	MTBP	102.13	3.2968
3	3	sp|A6NHR9|SMHD1_HUMAN	SMCHD1	226.23	3.2869
3	3	sp|Q8N3C0|ASCC3_HUMAN	ASCC3	251.30	3.2683
3	3	sp|P43686|PRS6B_HUMAN	PSMC4	47.34	3.2529
3	3	sp|P13010|XRCC5_HUMAN	XRCC5	82.65	3.1940
3	3	sp|Q9BZK7|TBL1R_HUMAN	TBL1XR1	55.56	3.1810
3	3	sp|Q9BXW9|FACD2_HUMAN	FANCD2	164.02	3.1724
3	3	sp|Q12894|IFRD2_HUMAN	IFRD2	54.78	3.1168
3	3	sp|Q9BUJ2|HNRL1_HUMAN	HNRNPUL1	95.68	3.1124
3	3	sp|Q99496|RING2_HUMAN	RNF2	37.63	3.1026
3	3	sp|Q86U70|LDB1_HUMAN	LDB1	46.50	3.0935
3	3	sp|Q9NWT1|PK1IP_HUMAN	PAK1IP1	43.94	3.0886
3	3	sp|Q9NPI1|BRD7_HUMAN	BRD7	74.09	3.0366
3	3	sp|Q9BWH6|RPAP1_HUMAN	RPAP1	152.66	2.9767
3	3	sp|Q5SVZ6|ZMYM1_HUMAN	ZMYM1	128.63	2.9662
3	3	sp|Q99615|DNJC7_HUMAN	DNAJC7	56.40	2.9457
3	3	sp|Q8TDI0|CHD5_HUMAN	CHD5	222.91	2.9391
3	3	sp|Q15572|TAF1C_HUMAN	TAF1C	95.15	2.9343
3	3	sp|Q86YC2|PALB2_HUMAN	PALB2	131.21	2.8809
3	3	sp|Q9NRL2|BAZ1A_HUMAN	BAZ1A	178.59	2.8214
3	3	sp|B2RXH8|HNRC2_HUMAN	HNRNPCL2	32.05	2.7876
3	3	tr|H3BU53|H3BU53_HUMAN	MGA	127.17	2.7685
3	3	sp|Q8N0Z3|SPICE_HUMAN	SPICE1	96.21	2.7410
3	3	sp|Q92610|ZN592_HUMAN	ZNF592	137.44	2.7059
3	3	sp|P60228|EIF3E_HUMAN	EIF3E	52.19	2.6746
3	3	IgG1_bovine		35.83	2.6694
3	3	sp|Q5SSJ5|HP1B3_HUMAN	HP1BP3	61.17	2.6669
3	3	sp|Q9UPW6|SATB2_HUMAN	SATB2	82.50	2.6262
3	3	sp|Q8WUM0|NU133_HUMAN	NUP133	128.90	2.5868
3	3	sp|Q9Y618|NCOR2_HUMAN	NCOR2	274.64	2.5410
3	3	sp|Q9BYE7|PCGF6_HUMAN	PCGF6	39.02	2.4992
3	3	sp|P19544|WT1_HUMAN	WT1	49.16	2.4542
3	3	sp|P00519|ABL1_HUMAN	ABL1	122.80	2.3245
3	3	sp|P52907|CAZA1_HUMAN	CAPZA1	32.90	2.2497
3	3	sp|Q5JU85|IQEC2_HUMAN	IQSEC2	161.64	2.1963
3	3	sp|O60318|GANP_HUMAN	MCM3AP	218.27	2.1762
3	3	sp|Q15291|RBBP5_HUMAN	RBBP5	59.12	2.1437
3	3	sp|Q7Z4L5|TT21B_HUMAN	TTC21B	150.84	2.1309
2	6	sp|P62851|RS25_HUMAN	RPS25	13.73	2.3472
2	4	sp|P62249|RS16_HUMAN	RPS16	16.44	2.6845
2	3	sp|P68363|TBA1B_HUMAN	TUBA1B	50.12	4.8434
2	3	sp|Q9ULL5|PRR12_HUMAN	PRR12	129.91	4.3414
2	3	sp|O95391|SLU7_HUMAN	SLU7	68.34	3.7874
2	3	sp|P84098|RL19_HUMAN	RPL19	23.45	3.4810
2	3	sp|O95251|KAT7_HUMAN	KAT7	70.60	3.4556
2	3	sp|P83731|RL24_HUMAN	RPL24	17.77	3.2835
2	3	sp|P41219|PERI_HUMAN	PRPH	53.62	3.2445
2	3	sp|O43390|HNRPR_HUMAN	HNRNPR	70.90	3.0234
2	3	sp|Q969S3|ZN622_HUMAN	ZNF622	54.24	2.8211
2	2	sp|Q9UMN6|KMT2B_HUMAN	KMT2B	293.33	4.1929
2	2	sp|Q9NY74|ETAA1_HUMAN	ETAA1	103.38	3.9946
2	2	sp|P17029|ZKSC1_HUMAN	ZKSCAN1	63.59	3.9606
2	2	sp|O00571|DDX3X_HUMAN	DDX3X	73.20	3.9579
2	2	sp|A6NHL2|TBAL3_HUMAN	TUBAL3	49.88	3.9441
2	2	sp|Q9BSC4|NOL10_HUMAN	NOL10	80.25	3.9171
2	2	sp|Q9BT25|HAUS8_HUMAN	HAUS8	44.83	3.8462
2	2	sp|O94916|NFAT5_HUMAN	NFAT5	165.66	3.8005
2	2	sp|Q9H9Y6|RPA2_HUMAN	POLR1B	128.15	3.7434
2	2	sp|P61964|WDR5_HUMAN	WDR5	36.57	3.6966
2	2	sp|Q96JS3|PGBD1_HUMAN	PGBD1	92.46	3.6953
2	2	sp|Q8N3U4|STAG2_HUMAN	STAG2	141.24	3.6936
2	2	sp|Q9UPR3|SMG5_HUMAN	SMG5	113.86	3.6823
2	2	sp|Q14679|TTLL4_HUMAN	TTLL4	133.29	3.6719
2	2	sp|Q07020|RL18_HUMAN	RPL18	21.62	3.6709
2	2	sp|Q9NV70|EXOC1_HUMAN	EXOC1	101.92	3.6521
2	2	sp|Q13415|ORC1_HUMAN	ORC1	97.29	3.6163
2	2	sp|Q92621|NU205_HUMAN	NUP205	227.78	3.6068
2	2	sp|P43358|MAGA4_HUMAN	MAGEA4	34.88	3.6058
2	2	sp|Q14257|RCN2_HUMAN	RCN2	36.85	3.6006
2	2	sp|Q9Y285|SYFA_HUMAN	FARSA	57.53	3.5522
2	2	sp|Q9UBL3|ASH2L_HUMAN	ASH2L	68.68	3.5412
2	2	tr|Q5VU21|Q5VU21_HUMAN		42.40	3.5366
2	2	sp|Q6PD62|CTR9_HUMAN	CTR9	133.42	3.5333
2	2	sp|Q9Y467|SALL2_HUMAN	SALL2	105.24	3.5203
2	2	sp|Q6P158|DHX57_HUMAN	DHX57	155.51	3.4936
2	2	sp|O15062|ZBTB5_HUMAN	ZBTB5	74.23	3.4859
2	2	sp|Q9NWK9|BCD1_HUMAN	ZNHIT6	53.88	3.4798
2	2	sp|Q8NI51|CTCFL_HUMAN	CTCFL	75.70	3.4589
2	2	sp|P14625|ENPL_HUMAN	HSP90B1	92.41	3.4546
2	2	sp|Q14103|HNRPD_HUMAN	HNRNPD	38.41	3.3841
2	2	sp|O14617|AP3D1_HUMAN	AP3D1	130.08	3.3828
2	2	sp|P62263|RS14_HUMAN	RPS14	16.26	3.3584
2	2	sp|Q9UKL0|RCOR1_HUMAN	RCOR1	53.29	3.3481
2	2	sp|Q86T24|KAISO_HUMAN	ZBTB33	74.44	3.3010
2	2	sp|Q92615|LAR4B_HUMAN	LARP4B	80.50	3.2869
2	2	sp|Q9UPY3|DICER_HUMAN	DICER1	218.54	3.2721
2	2	sp|Q6ZT12|UBR3_HUMAN	UBR3	212.30	3.2701
2	2	tr|A0A1C7CYX1|A0A1C7CYX1_HUMAN	ELMSAN1	120.66	3.2653
2	2	sp|P49711|CTCF_HUMAN	CTCF	82.73	3.2647
2	2	sp|O15379|HDAC3_HUMAN	HDAC3	48.82	3.2338
2	2	sp|Q06587|RING1_HUMAN	RING1	42.40	3.2136
2	2	sp|O60884|DNJA2_HUMAN	DNAJA2	45.72	3.1947
2	2	sp|Q8IWX8|CHERP_HUMAN	CHERP	103.64	3.1839
2	2	sp|O15371|EIF3D_HUMAN	EIF3D	63.93	3.1831
2	2	sp|P15822|ZEP1_HUMAN	HIVEP1	296.68	3.1810
2	2	sp|P52747|ZN143_HUMAN	ZNF143	68.85	3.1672
2	2	sp|A0FGR8|ESYT2_HUMAN	ESYT2	102.29	3.1637
2	2	sp|Q9P243|ZFAT_HUMAN	ZFAT	138.95	3.1247
2	2	sp|Q13200|PSMD2_HUMAN	PSMD2	100.14	3.0782
2	2	sp|Q96T76|MMS19_HUMAN	MMS19	113.22	3.0702
2	2	sp|Q9UPN9|TRI33_HUMAN	TRIM33	122.46	3.0542
2	2	sp|Q8N1G0|ZN687_HUMAN	ZNF687	129.45	3.0485
2	2	sp|Q99933|BAG1_HUMAN	BAG1	38.76	3.0457
2	2	sp|O43707|ACTN4_HUMAN	ACTN4	104.79	3.0429
2	2	sp|Q8TF76|HASP_HUMAN	GSG2	88.44	3.0376
2	2	sp|O94915|FRYL_HUMAN	FRYL	339.38	3.0310
2	2	sp|Q12815|TROAP_HUMAN	TROAP	83.80	3.0266
2	2	tr|E9PAU2|E9PAU2_HUMAN	RAVER1	79.53	3.0206
2	2	sp|P11277|SPTB1_HUMAN	SPTB	246.32	3.0154
2	2	sp|O00566|MPP10_HUMAN	MPHOSPH10	78.82	3.0153
2	2	sp|A5YKK6|CNOT1_HUMAN	CNOT1	266.77	3.0072
2	2	sp|P17661|DESM_HUMAN	DES	53.50	2.9811
2	2	sp|Q9UBF1|MAGC2_HUMAN	MAGEC2	41.14	2.9636
2	2	sp|Q13127|REST_HUMAN	REST	121.80	2.9562
2	2	sp|P68366|TBA4A_HUMAN	TUBA4A	49.89	2.9446
2	2	sp|P54198|HIRA_HUMAN	HIRA	111.76	2.9341
2	2	sp|Q4G0J3|LARP7_HUMAN	LARP7	66.86	2.9204
2	2	sp|Q8TEU7|RPGF6_HUMAN	RAPGEF6	179.31	2.9199
2	2	sp|Q659C4|LAR1B_HUMAN	LARP1B	105.26	2.9069
2	2	sp|P16403|H12_HUMAN	HIST1H1C	21.35	2.9052
2	2	sp|O00487|PSDE_HUMAN	PSMD14	34.55	2.8703
2	2	sp|Q9Y6D9|MD1L1_HUMAN	MAD1L1	83.02	2.8438
2	2	sp|O75569|PRKRA_HUMAN	PRKRA	34.38	2.8146
2	2	sp|Q6P0N0|M18BP_HUMAN	MIS18BP1	129.01	2.7957
2	2	sp|Q68E01|INT3_HUMAN	INTS3	117.99	2.7721
2	2	sp|P49792|RBP2_HUMAN	RANBP2	357.97	2.7588
2	2	sp|P40938|RFC3_HUMAN	RFC3	40.53	2.7572
2	2	sp|Q56NI9|ESCO2_HUMAN	ESCO2	68.26	2.7332
2	2	sp|Q9UNN5|FAF1_HUMAN	FAF1	73.91	2.7291
2	2	sp|P55072|TERA_HUMAN	VCP	89.27	2.7276
2	2	sp|P78371|TCPB_HUMAN	CCT2	57.45	2.7228
2	2	sp|Q9NSI2|F207A_HUMAN	FAM207A	25.44	2.7039
2	2	sp|Q9Y580|RBM7_HUMAN	RBM7	30.48	2.6932
2	2	sp|Q9UJX4|APC5_HUMAN	ANAPC5	85.02	2.6917
2	2	sp|P35268|RL22_HUMAN	RPL22	14.78	2.6863
2	2	sp|P55209|NP1L1_HUMAN	NAP1L1	45.35	2.6844
2	2	sp|Q6P1J9|CDC73_HUMAN	CDC73	60.54	2.6822
2	2	sp|Q8WWW0|RASF5_HUMAN	RASSF5	47.06	2.6784
2	2	sp|P31943|HNRH1_HUMAN	HNRNPH1	49.20	2.6727
2	2	sp|Q9NYZ3|GTSE1_HUMAN	GTSE1	76.60	2.6727
2	2	sp|Q13188|STK3_HUMAN	STK3	56.26	2.6656
2	2	sp|Q96RT8|GCP5_HUMAN	TUBGCP5	118.25	2.6307
2	2	sp|Q9NYW8|RBAK_HUMAN	RBAK	82.94	2.6052
2	2	sp|Q5VTD9|GFI1B_HUMAN	GFI1B	37.47	2.6052
2	2	sp|Q9UHI6|DDX20_HUMAN	DDX20	92.18	2.6040
2	2	sp|Q9UHK0|NUFP1_HUMAN	NUFIP1	56.26	2.5993
2	2	sp|O43242|PSMD3_HUMAN	PSMD3	60.94	2.5938
2	2	sp|Q9NSY1|BMP2K_HUMAN	BMP2K	129.09	2.5834
2	2	sp|Q15366|PCBP2_HUMAN	PCBP2	38.56	2.5831
2	2	sp|Q9H1I8|ASCC2_HUMAN	ASCC2	86.31	2.5726
2	2	sp|P61158|ARP3_HUMAN	ACTR3	47.34	2.5532
2	2	sp|Q9BY77|PDIP3_HUMAN	POLDIP3	46.06	2.5435
2	2	sp|Q9NYV4|CDK12_HUMAN	CDK12	164.05	2.5135
2	2	sp|Q07666|KHDR1_HUMAN	KHDRBS1	48.20	2.5049
2	2	sp|Q9Y3B9|RRP15_HUMAN	RRP15	31.46	2.4988
2	2	sp|O15523|DDX3Y_HUMAN	DDX3Y	73.11	2.4969
2	2	sp|Q9Y2Z2|MTO1_HUMAN	MTO1	79.91	2.4845
2	2	sp|O60566|BUB1B_HUMAN	BUB1B	119.47	2.4758
2	2	sp|P57071|PRD15_HUMAN	PRDM15	169.16	2.3756
2	2	sp|Q01196|RUNX1_HUMAN	RUNX1	48.71	2.3545
2	2	sp|Q08J23|NSUN2_HUMAN	NSUN2	86.42	2.3380
2	2	sp|Q86YP4|P66A_HUMAN	GATAD2A	68.02	2.3247
2	2	sp|P59923|ZN445_HUMAN	ZNF445	118.89	2.3156
2	2	sp|Q9UL03|INT6_HUMAN	INTS6	100.33	2.2568
2	2	sp|P51530|DNA2_HUMAN	DNA2	120.34	2.0711
2	2	sp|Q9HCI7|MSL2_HUMAN	MSL2	62.50	2.0131
2	2	sp|Q9UBF2|COPG2_HUMAN	COPG2	97.56	2.0006
2	2	sp|Q8NEY8|PPHLN_HUMAN	PPHLN1	52.71	1.7919
1	4	sp|Q8NHS0|DNJB8_HUMAN	DNAJB8	25.67	2.3952
1	4	sp|P46781|RS9_HUMAN	RPS9	22.58	2.0950
1	3	tr|A0A1U9X7W4|A0A1U9X7W4_HUMAN		70.00	2.4249
1	3	IGKC_MOUSE		11.77	1.8788
1	2	sp|Q96HW7|INT4_HUMAN	INTS4	108.10	4.4387
1	2	sp|Q9UL63|MKLN1_HUMAN	MKLN1	84.71	4.0922
1	2	sp|O15160|RPAC1_HUMAN	POLR1C	39.23	3.4844
1	2	sp|Q9H0H0|INT2_HUMAN	INTS2	134.24	3.4098
1	2	tr|E9PLV1|E9PLV1_HUMAN	PRDM10	126.90	3.2660
1	2	tr|B2RWN5|B2RWN5_HUMAN	HEATR1	242.11	2.9693
1	2	tr|B9EGR5|B9EGR5_HUMAN	MGA	314.94	2.8354
1	2	sp|Q15751|HERC1_HUMAN	HERC1	531.89	2.8011
1	2	sp|Q16650|TBR1_HUMAN	TBR1	74.01	2.3467
1	2	sp|O60518|RNBP6_HUMAN	RANBP6	124.63	2.2911
1	2	sp|Q9NQW6|ANLN_HUMAN	ANLN	124.12	2.0309
1	1	sp|P08047|SP1_HUMAN	SP1	80.64	6.1383
1	1	tr|C9JA93|C9JA93_HUMAN	TBC1D15	32.12	4.8450
1	1	sp|Q16630|CPSF6_HUMAN	CPSF6	59.17	4.7942
1	1	sp|Q63HN8|RN213_HUMAN	RNF213	591.03	4.6608
1	1	sp|Q8NI77|KI18A_HUMAN	KIF18A	102.22	4.6582
1	1	sp|P55060|XPO2_HUMAN	CSE1L	110.35	4.5637
1	1	tr|A0A0A0MRB5|A0A0A0MRB5_HUMAN	MADD	176.44	4.5622
1	1	sp|P31942|HNRH3_HUMAN	HNRNPH3	36.90	4.5015
1	1	tr|B2R5W2|B2R5W2_HUMAN	HNRNPC	31.93	4.4712
1	1	sp|O14802|RPC1_HUMAN	POLR3A	155.54	4.3998
1	1	sp|Q9UJX3|APC7_HUMAN	ANAPC7	66.81	4.3790
1	1	sp|Q96SN8|CK5P2_HUMAN	CDK5RAP2	214.90	4.3626
1	1	tr|B4DI39|B4DI39_HUMAN		67.49	4.3036
1	1	tr|H7BXI1|H7BXI1_HUMAN	ESYT2	97.95	4.2475
1	1	sp|Q6IA86|ELP2_HUMAN	ELP2	92.44	4.2423
1	1	IgG1b_bovine		35.88	4.2045
1	1	sp|O14777|NDC80_HUMAN	NDC80	73.87	4.1952
1	1	sp|Q99832|TCPH_HUMAN	CCT7	59.33	4.1883
1	1	sp|Q9P287|BCCIP_HUMAN	BCCIP	35.96	4.1584
1	1	sp|P50914|RL14_HUMAN	RPL14	23.42	4.1443
1	1	tr|Q6PJV4|Q6PJV4_HUMAN	THRAP3	41.83	4.0845
1	1	sp|P20700|LMNB1_HUMAN	LMNB1	66.37	4.0711
1	1	sp|Q9H019|MFR1L_HUMAN	MTFR1L	31.94	4.0585
1	1	sp|Q15477|SKIV2_HUMAN	SKIV2L	137.67	4.0512
1	1	sp|Q641Q2|WAC2A_HUMAN	WASHC2A	147.09	4.0452
1	1	sp|Q49AG3|ZBED5_HUMAN	ZBED5	78.86	4.0393
1	1	sp|O95983|MBD3_HUMAN	MBD3	32.82	4.0369
1	1	sp|Q9NZM5|GSCR2_HUMAN	GLTSCR2	54.36	4.0068
1	1	sp|Q13045|FLII_HUMAN	FLII	144.66	3.9716
1	1	sp|Q13601|KRR1_HUMAN	KRR1	43.64	3.9456
1	1	sp|P56537|IF6_HUMAN	EIF6	26.58	3.9068
1	1	sp|Q9P0J7|KCMF1_HUMAN	KCMF1	41.92	3.9066
1	1	sp|Q9NQ55|SSF1_HUMAN	PPAN	53.16	3.8808
1	1	sp|Q2M3G4|SHRM1_HUMAN	SHROOM1	90.73	3.8515
1	1	sp|Q12872|SFSWA_HUMAN	SFSWAP	104.76	3.8472
1	1	sp|Q9UBT6|POLK_HUMAN	POLK	98.75	3.8387
1	1	sp|O95684|FR1OP_HUMAN	FGFR1OP	43.04	3.8331
1	1	sp|Q93074|MED12_HUMAN	MED12	242.93	3.8302
1	1	sp|Q8NB90|SPAT5_HUMAN	SPATA5	97.84	3.8210
1	1	sp|O75925|PIAS1_HUMAN	PIAS1	71.79	3.7909
1	1	sp|Q13148|TADBP_HUMAN	TARDBP	44.71	3.7587
1	1	sp|P49959|MRE11_HUMAN	MRE11	80.54	3.7453
1	1	sp|Q8TCG1|CIP2A_HUMAN	KIAA1524	102.12	3.7328
1	1	sp|Q9BYG3|MK67I_HUMAN	NIFK	34.20	3.7117
1	1	sp|Q6PIY7|GLD2_HUMAN	PAPD4	55.99	3.6949
1	1	sp|Q13409|DC1I2_HUMAN	DYNC1I2	71.41	3.6754
1	1	sp|Q9C0D5|TANC1_HUMAN	TANC1	202.09	3.6499
1	1	tr|A0A1B0GVL4|A0A1B0GVL4_HUMAN	FAM193A	166.27	3.6483
1	1	sp|O94992|HEXI1_HUMAN	HEXIM1	40.60	3.6403
1	1	tr|A0A024RBS1|A0A024RBS1_HUMAN	GCN1L1	266.71	3.6241
1	1	sp|Q13085|ACACA_HUMAN	ACACA	265.38	3.5995
1	1	sp|Q9NVE7|PANK4_HUMAN	PANK4	85.94	3.5951
1	1	sp|Q5T6F2|UBAP2_HUMAN	UBAP2	117.04	3.5929
1	1	sp|Q63ZY3|KANK2_HUMAN	KANK2	91.12	3.5579
1	1	tr|A6XGM6|A6XGM6_HUMAN		48.23	3.5415
1	1	sp|P32969|RL9_HUMAN	RPL9	21.85	3.5411
1	1	sp|P12270|TPR_HUMAN	TPR	267.13	3.5392
1	1	sp|Q5MIZ7|P4R3B_HUMAN	PPP4R3B	97.40	3.5374
1	1	sp|Q5VT06|CE350_HUMAN	CEP350	350.72	3.5303
1	1	sp|Q13043|STK4_HUMAN	STK4	55.59	3.5246
1	1	sp|Q9Y2I8|WDR37_HUMAN	WDR37	54.63	3.5154
1	1	sp|O43660|PLRG1_HUMAN	PLRG1	57.16	3.4971
1	1	sp|Q13885|TBB2A_HUMAN	TUBB2A	49.87	3.4952
1	1	sp|Q7L2J0|MEPCE_HUMAN	MEPCE	74.31	3.4916
1	1	sp|O95243|MBD4_HUMAN	MBD4	66.01	3.4889
1	1	sp|P46940|IQGA1_HUMAN	IQGAP1	189.13	3.4760
1	1	sp|Q92785|REQU_HUMAN	DPF2	44.13	3.4701
1	1	tr|S4R341|S4R341_HUMAN	NOLC1	8.05	3.4644
1	1	sp|Q5BKZ1|ZN326_HUMAN	ZNF326	65.61	3.4486
1	1	sp|Q8NEZ4|KMT2C_HUMAN	KMT2C	541.03	3.4445
1	1	sp|O43151|TET3_HUMAN	TET3	179.24	3.4040
1	1	sp|A6NFI3|ZN316_HUMAN	ZNF316	108.37	3.3988
1	1	tr|A0A024R7V7|A0A024R7V7_HUMAN	CHD7	337.36	3.3781
1	1	sp|Q92889|XPF_HUMAN	ERCC4	104.42	3.3722
1	1	sp|Q969G3|SMCE1_HUMAN	SMARCE1	46.62	3.3646
1	1	sp|P54105|ICLN_HUMAN	CLNS1A	26.20	3.3620
1	1	sp|P08237|PFKAM_HUMAN	PFKM	85.13	3.3549
1	1	sp|Q9ULX3|NOB1_HUMAN	NOB1	46.65	3.3331
1	1	sp|Q8NDX5|PHC3_HUMAN	PHC3	106.10	3.3154
1	1	sp|Q70EL1|UBP54_HUMAN	USP54	187.27	3.3134
1	1	sp|Q96L91|EP400_HUMAN	EP400	343.28	3.3072
1	1	sp|Q9Y3A2|UTP11_HUMAN	UTP11	30.43	3.3070
1	1	sp|Q8N5F7|NKAP_HUMAN	NKAP	47.11	3.2809
1	1	sp|Q7L5Y9|MAEA_HUMAN	MAEA	45.26	3.2723
1	1	sp|P58317|ZN121_HUMAN	ZNF121	44.67	3.2648
1	1	sp|O43156|TTI1_HUMAN	TTI1	121.99	3.2614
1	1	sp|Q8IWA0|WDR75_HUMAN	WDR75	94.44	3.2526
1	1	sp|Q9NVP1|DDX18_HUMAN	DDX18	75.36	3.2273
1	1	sp|Q9H792|PEAK1_HUMAN	PEAK1	192.99	3.2118
1	1	tr|A2ABF8|A2ABF8_HUMAN	EHMT2	135.33	3.2111
1	1	sp|P37198|NUP62_HUMAN	NUP62	53.22	3.2051
1	1	sp|O43464|HTRA2_HUMAN	HTRA2	48.81	3.2009
1	1	sp|P62913|RL11_HUMAN	RPL11	20.24	3.1862
1	1	sp|Q9Y6G9|DC1L1_HUMAN	DYNC1LI1	56.54	3.1441
1	1	sp|P78559|MAP1A_HUMAN	MAP1A	305.30	3.1379
1	1	sp|O60506|HNRPQ_HUMAN	SYNCRIP	69.56	3.1098
1	1	sp|O43379|WDR62_HUMAN	WDR62	165.85	3.0652
1	1	sp|P62847|RS24_HUMAN	RPS24	15.41	3.0604
1	1	tr|E7ERS3|E7ERS3_HUMAN	ZC3H18	108.87	3.0598
1	1	sp|Q9UEG4|ZN629_HUMAN	ZNF629	96.56	3.0573
1	1	sp|Q9UI26|IPO11_HUMAN	IPO11	112.46	3.0549
1	1	sp|Q8WXR4|MYO3B_HUMAN	MYO3B	151.73	3.0544
1	1	sp|P62854|RS26_HUMAN	RPS26	13.01	3.0517
1	1	tr|A0A024R5M9|A0A024R5M9_HUMAN	NUMA1	236.37	3.0493
1	1	sp|Q99959|PKP2_HUMAN	PKP2	97.35	3.0279
1	1	sp|P33981|TTK_HUMAN	TTK	97.01	3.0225
1	1	sp|Q9HAV4|XPO5_HUMAN	XPO5	136.22	3.0211
1	1	sp|Q9Y5A9|YTHD2_HUMAN	YTHDF2	62.30	3.0044
1	1	sp|Q8WY91|THAP4_HUMAN	THAP4	62.85	3.0016
1	1	sp|Q9H9A5|CNO10_HUMAN	CNOT10	82.26	2.9915
1	1	sp|P81877|SSBP2_HUMAN	SSBP2	37.80	2.9805
1	1	sp|Q9BWW4|SSBP3_HUMAN	SSBP3	40.39	2.9639
1	1	sp|Q01844|EWS_HUMAN	EWSR1	68.44	2.9583
1	1	sp|Q92576|PHF3_HUMAN	PHF3	229.34	2.9583
1	1	sp|Q9Y5V3|MAGD1_HUMAN	MAGED1	86.11	2.9282
1	1	sp|Q9Y312|AAR2_HUMAN	AAR2	43.44	2.9191
1	1	sp|P04004|VTNC_HUMAN	VTN	54.27	2.9154
1	1	sp|Q9NXR7|BABA2_HUMAN	BABAM2	43.52	2.9134
1	1	sp|Q96BK5|PINX1_HUMAN	PINX1	37.01	2.9087
1	1	sp|Q96RL1|UIMC1_HUMAN	UIMC1	79.68	2.9065
1	1	sp|O00458|IFRD1_HUMAN	IFRD1	50.24	2.9053
1	1	sp|O00743|PPP6_HUMAN	PPP6C	35.12	2.8994
1	1	sp|Q96R06|SPAG5_HUMAN	SPAG5	134.34	2.8741
1	1	sp|Q12874|SF3A3_HUMAN	SF3A3	58.81	2.8696
1	1	sp|P49756|RBM25_HUMAN	RBM25	100.12	2.8669
1	1	sp|Q6YHU6|THADA_HUMAN	THADA	219.47	2.8651
1	1	sp|Q86UA1|PRP39_HUMAN	PRPF39	78.38	2.8561
1	1	sp|P18583|SON_HUMAN	SON	263.66	2.8491
1	1	sp|P62314|SMD1_HUMAN	SNRPD1	13.27	2.8459
1	1	sp|P52948|NUP98_HUMAN	NUP98	197.46	2.8428
1	1	sp|O75182|SIN3B_HUMAN	SIN3B	132.98	2.8369
1	1	sp|Q96CS2|HAUS1_HUMAN	HAUS1	31.84	2.8302
1	1	sp|Q9NQS7|INCE_HUMAN	INCENP	105.36	2.8249
1	1	sp|Q2KHR2|RFX7_HUMAN	RFX7	146.80	2.8146
1	1	sp|Q8N4N8|KIF2B_HUMAN	KIF2B	76.21	2.8120
1	1	sp|O75461|E2F6_HUMAN	E2F6	31.82	2.8055
1	1	sp|Q9Y4G8|RPGF2_HUMAN	RAPGEF2	167.31	2.7988
1	1	sp|Q9P2I0|CPSF2_HUMAN	CPSF2	88.43	2.7894
1	1	sp|Q15149|PLEC_HUMAN	PLEC	531.47	2.7767
1	1	sp|Q9UBW7|ZMYM2_HUMAN	ZMYM2	154.81	2.7723
1	1	sp|Q14331|FRG1_HUMAN	FRG1	29.15	2.7663
1	1	sp|Q9BQI6|SLF1_HUMAN	SLF1	120.97	2.7378
1	1	sp|Q8IV76|PASD1_HUMAN	PASD1	87.37	2.7192
1	1	sp|P05386|RLA1_HUMAN	RPLP1	11.51	2.7180
1	1	sp|Q8NFD5|ARI1B_HUMAN	ARID1B	235.97	2.6725
1	1	sp|Q9UI12|VATH_HUMAN	ATP6V1H	55.85	2.6545
1	1	sp|O75400|PR40A_HUMAN	PRPF40A	108.74	2.6532
1	1	sp|Q9UNX4|WDR3_HUMAN	WDR3	106.03	2.6141
1	1	sp|Q14978|NOLC1_HUMAN	NOLC1	73.56	2.6046
1	1	sp|Q8IZ69|TRM2A_HUMAN	TRMT2A	68.68	2.5839
1	1	sp|Q96SB4|SRPK1_HUMAN	SRPK1	74.28	2.5820
1	1	tr|M0QXA7|M0QXA7_HUMAN	WIZ	103.21	2.5801
1	1	sp|Q1KMD3|HNRL2_HUMAN	HNRNPUL2	85.05	2.5628
1	1	sp|Q99684|GFI1_HUMAN	GFI1	45.27	2.5542
1	1	sp|Q16629|SRSF7_HUMAN	SRSF7	27.35	2.5528
1	1	sp|Q99569|PKP4_HUMAN	PKP4	131.79	2.5230
1	1	sp|Q9H7Z6|KAT8_HUMAN	KAT8	52.37	2.5059
1	1	sp|O43852|CALU_HUMAN	CALU	37.08	2.4965
1	1	sp|Q9H568|ACTL8_HUMAN	ACTL8	41.33	2.4962
1	1	sp|Q9UPT8|ZC3H4_HUMAN	ZC3H4	140.17	2.4883
1	1	sp|Q02539|H11_HUMAN	HIST1H1A	21.83	2.4860
1	1	sp|Q12979|ABR_HUMAN	ABR	97.54	2.4695
1	1	sp|Q08945|SSRP1_HUMAN	SSRP1	81.02	2.4678
1	1	tr|Q05CW7|Q05CW7_HUMAN	NAT10	62.35	2.4555
1	1	sp|Q53T94|TAF1B_HUMAN	TAF1B	68.79	2.4439
1	1	sp|Q9H967|WDR76_HUMAN	WDR76	69.73	2.4400
1	1	sp|Q8ND24|RN214_HUMAN	RNF214	77.62	2.4231
1	1	sp|Q86V71|ZN429_HUMAN	ZNF429	78.10	2.4168
1	1	tr|E9PK54|E9PK54_HUMAN	HSPA8	19.94	2.3982
1	1	sp|Q9H869|YYAP1_HUMAN	YY1AP1	87.89	2.3804
1	1	sp|O15047|SET1A_HUMAN	SETD1A	185.92	2.3640
1	1	sp|Q8NI36|WDR36_HUMAN	WDR36	105.26	2.3490
1	1	sp|Q16584|M3K11_HUMAN	MAP3K11	92.63	2.3448
1	1	sp|Q0VGE8|ZN816_HUMAN	ZNF816	75.68	2.3307
1	1	IgG2a_bovine		35.83	2.3068
1	1	sp|O00541|PESC_HUMAN	PES1	67.96	2.3064
1	1	sp|P41229|KDM5C_HUMAN	KDM5C	175.61	2.2991
1	1	sp|P46776|RL27A_HUMAN	RPL27A	16.55	2.2743
1	1	sp|Q14739|LBR_HUMAN	LBR	70.66	2.2683
1	1	sp|P62750|RL23A_HUMAN	RPL23A	17.68	2.2612
1	1	sp|P17010|ZFX_HUMAN	ZFX	90.46	2.2500

## Sheet: NPM-MLF peak 3
Unique	Total	reference	Gene Symbol	MWT(kDa)	AVG
47	416	sp|P11142|HSP7C_HUMAN	HSPA8	70.85	3.0361
44	62	sp|P52701|MSH6_HUMAN	MSH6	152.69	2.9474
41	985	sp|P58340|MLF1_HUMAN	MLF1	30.61	2.9528
41	51	sp|O43707|ACTN4_HUMAN	ACTN4	104.79	3.4012
33	226	sp|O14744|ANM5_HUMAN	PRMT5	72.64	2.8936
33	39	sp|Q08211|DHX9_HUMAN	DHX9	140.87	2.8982
31	129	sp|P68371|TBB4B_HUMAN	TUBB4B	49.80	3.0900
30	32	sp|P54132|BLM_HUMAN	BLM	158.90	3.1002
28	889	sp|P06748|NPM_HUMAN	NPM1	32.55	3.4462
28	573	sp|Q9BQE3|TBA1C_HUMAN	TUBA1C	49.86	3.3973
28	117	sp|P0DMV9|HS71B_HUMAN	HSPA1B	70.01	2.8081
27	36	sp|Q9Y4W2|LAS1L_HUMAN	LAS1L	83.01	3.2964
27	33	sp|Q9NR30|DDX21_HUMAN	DDX21	87.29	2.8626
26	28	sp|P34932|HSP74_HUMAN	HSPA4	94.27	3.4018
24	33	sp|Q13263|TIF1B_HUMAN	TRIM28	88.49	3.1481
23	60	sp|P11021|GRP78_HUMAN	HSPA5	72.29	3.0385
20	24	sp|P53618|COPB_HUMAN	COPB1	107.07	3.1458
20	20	sp|O75643|U520_HUMAN	SNRNP200	244.35	3.0094
19	23	sp|Q6NSZ9|ZSC25_HUMAN	ZSCAN25	61.44	3.2764
19	20	sp|P11940|PABP1_HUMAN	PABPC1	70.63	2.9957
19	19	sp|Q15029|U5S1_HUMAN	EFTUD2	109.37	3.2642
18	27	sp|Q9BRS2|RIOK1_HUMAN	RIOK1	65.54	2.9357
18	22	sp|Q9UNE7|CHIP_HUMAN	STUB1	34.83	3.0711
18	21	sp|Q8IY81|SPB1_HUMAN	FTSJ3	96.50	3.2862
18	21	sp|Q8NCD3|HJURP_HUMAN	HJURP	83.49	2.6272
17	31	sp|Q8NC51|PAIRB_HUMAN	SERBP1	44.94	2.8388
17	27	sp|P25685|DNJB1_HUMAN	DNAJB1	38.02	2.8686
17	19	sp|O14974|MYPT1_HUMAN	PPP1R12A	115.21	3.1209
17	18	sp|Q92598|HS105_HUMAN	HSPH1	96.80	3.0473
16	121	sp|P34931|HS71L_HUMAN	HSPA1L	70.33	2.9038
16	19	sp|P43243|MATR3_HUMAN	MATR3	94.56	3.3194
16	18	sp|P08670|VIME_HUMAN	VIM	53.62	3.2782
16	18	sp|Q01813|PFKAP_HUMAN	PFKP	85.54	3.1818
15	29	sp|O95816|BAG2_HUMAN	BAG2	23.76	2.6862
15	28	sp|P36578|RL4_HUMAN	RPL4	47.67	2.7187
15	18	sp|P78395|PRAME_HUMAN	PRAME	57.85	2.5125
15	17	sp|Q96SB3|NEB2_HUMAN	PPP1R9B	89.14	3.1765
15	15	sp|Q9Y230|RUVB2_HUMAN	RUVBL2	51.12	3.0940
14	20	sp|P23396|RS3_HUMAN	RPS3	26.67	2.8441
14	20	sp|P46781|RS9_HUMAN	RPS9	22.58	2.4803
14	16	sp|Q9BVP2|GNL3_HUMAN	GNL3	61.95	3.4320
14	16	sp|Q5SY16|NOL9_HUMAN	NOL9	79.27	2.9113
14	14	sp|Q9NVI1|FANCI_HUMAN	FANCI	149.23	2.7536
13	38	sp|P54105|ICLN_HUMAN	CLNS1A	26.20	3.6861
13	26	sp|Q16643|DREB_HUMAN	DBN1	71.39	3.1372
13	19	sp|Q9BUF5|TBB6_HUMAN	TUBB6	49.82	3.2518
13	18	sp|P07900|HS90A_HUMAN	HSP90AA1	84.61	3.1083
13	16	sp|Q9Y2X9|ZN281_HUMAN	ZNF281	96.85	3.1777
13	14	sp|Q6NZI2|PTRF_HUMAN	PTRF	43.45	3.4391
13	14	sp|Q6NW34|NEPRO_HUMAN	NEPRO	64.51	3.1770
13	14	sp|Q9GZR7|DDX24_HUMAN	DDX24	96.27	3.1191
12	14	sp|Q9NX58|LYAR_HUMAN	LYAR	43.59	3.2778
12	13	sp|Q96HI0|SENP5_HUMAN	SENP5	86.64	3.2652
12	13	sp|Q9Y265|RUVB1_HUMAN	RUVBL1	50.20	2.9749
11	19	sp|P68104|EF1A1_HUMAN	EEF1A1	50.11	2.8329
11	17	sp|Q14498|RBM39_HUMAN	RBM39	59.34	3.4920
11	15	sp|P61978|HNRPK_HUMAN	HNRNPK	50.94	2.8405
11	15	sp|P62750|RL23A_HUMAN	RPL23A	17.68	2.3876
11	14	sp|P08865|RSSA_HUMAN	RPSA	32.83	3.3451
11	14	sp|P63244|RACK1_HUMAN	RACK1	35.05	2.8790
11	13	sp|Q99575|POP1_HUMAN	POP1	114.64	3.3388
11	13	sp|Q6P3X3|TTC27_HUMAN	TTC27	96.57	3.2984
11	13	sp|Q5C9Z4|NOM1_HUMAN	NOM1	96.20	2.8449
11	12	sp|Q69YH5|CDCA2_HUMAN	CDCA2	112.61	3.6400
11	12	sp|Q5TGY3|AHDC1_HUMAN	AHDC1	168.24	3.6162
11	12	sp|P62263|RS14_HUMAN	RPS14	16.26	3.1593
11	12	sp|P46013|KI67_HUMAN	MKI67	358.47	2.7931
11	12	sp|Q9BZE4|NOG1_HUMAN	GTPBP4	73.92	2.7607
11	12	sp|Q69YQ0|CYTSA_HUMAN	SPECC1L	124.53	2.4663
11	11	sp|Q9BVJ6|UT14A_HUMAN	UTP14A	87.92	3.1459
11	11	sp|O43592|XPOT_HUMAN	XPOT	109.89	3.0217
11	11	sp|Q9H6Y2|WDR55_HUMAN	WDR55	42.04	2.8884
11	11	sp|Q16531|DDB1_HUMAN	DDB1	126.89	2.7162
11	11	sp|P61247|RS3A_HUMAN	RPS3A	29.93	2.3956
11	11	sp|O14776|TCRG1_HUMAN	TCERG1	123.82	2.2422
10	11	sp|Q01804|OTUD4_HUMAN	OTUD4	123.97	3.1739
10	11	sp|Q9UDY4|DNJB4_HUMAN	DNAJB4	37.78	3.0047
10	11	sp|P14678|RSMB_HUMAN	SNRPB	24.59	2.9204
10	10	sp|O15042|SR140_HUMAN	U2SURP	118.22	3.2690
10	10	sp|P52732|KIF11_HUMAN	KIF11	119.09	2.7906
10	10	sp|Q8N163|CCAR2_HUMAN	CCAR2	102.84	2.7438
10	10	sp|Q8WY36|BBX_HUMAN	BBX	105.06	2.7160
9	17	tr|R4H484|R4H484_HUMAN		29.94	3.2895
9	17	sp|P62081|RS7_HUMAN	RPS7	22.11	3.0515
9	16	sp|P62269|RS18_HUMAN	RPS18	17.71	2.5248
9	14	sp|P62316|SMD2_HUMAN	SNRPD2	13.52	2.7097
9	14	sp|P39019|RS19_HUMAN	RPS19	16.05	2.5849
9	11	sp|P08238|HS90B_HUMAN	HSP90AB1	83.21	3.6131
9	11	sp|P62249|RS16_HUMAN	RPS16	16.44	2.6519
9	10	sp|Q15750|TAB1_HUMAN	TAB1	54.61	3.1677
9	10	sp|Q9UNF1|MAGD2_HUMAN	MAGED2	64.91	3.0279
9	9	sp|Q9H0A0|NAT10_HUMAN	NAT10	115.66	3.3551
9	9	sp|Q96AV8|E2F7_HUMAN	E2F7	99.83	3.2136
9	9	sp|P78346|RPP30_HUMAN	RPP30	29.30	3.1272
9	9	sp|Q02878|RL6_HUMAN	RPL6	32.71	2.8855
9	9	sp|O75419|CDC45_HUMAN	CDC45	65.53	2.8771
9	9	sp|P17858|PFKAL_HUMAN	PFKL	84.96	2.7531
9	9	sp|Q00839|HNRPU_HUMAN	HNRNPU	90.53	2.6673
9	9	sp|Q9Y678|COPG1_HUMAN	COPG1	97.66	2.6567
9	9	sp|P15880|RS2_HUMAN	RPS2	31.30	2.6183
9	9	sp|P62736|ACTA_HUMAN	ACTA2	41.98	2.4897
8	133	sp|Q9BQA1|MEP50_HUMAN	WDR77	36.70	2.9529
8	76	sp|P54652|HSP72_HUMAN	HSPA2	69.98	2.7069
8	27	sp|O75190|DNJB6_HUMAN	DNAJB6	36.06	2.9477
8	20	sp|Q9BVA1|TBB2B_HUMAN	TUBB2B	49.92	3.0727
8	14	sp|P52597|HNRPF_HUMAN	HNRNPF	45.64	3.3414
8	13	sp|Q58FF7|H90B3_HUMAN	HSP90AB3P	68.28	2.5140
8	11	sp|P62841|RS15_HUMAN	RPS15	17.03	3.8544
8	11	sp|P62829|RL23_HUMAN	RPL23	14.86	2.9716
8	9	sp|P98175|RBM10_HUMAN	RBM10	103.47	3.4141
8	9	sp|Q9Y2X3|NOP58_HUMAN	NOP58	59.54	3.3683
8	9	sp|O75953|DNJB5_HUMAN	DNAJB5	39.11	3.0912
8	8	sp|Q9NY93|DDX56_HUMAN	DDX56	61.55	2.8792
8	8	sp|Q8N1F7|NUP93_HUMAN	NUP93	93.43	2.8020
8	8	sp|O60732|MAGC1_HUMAN	MAGEC1	123.57	2.6737
7	36	sp|P07437|TBB5_HUMAN	TUBB	49.64	3.5380
7	14	sp|Q58FF8|H90B2_HUMAN	HSP90AB2P	44.32	2.7625
7	13	sp|P67809|YBOX1_HUMAN	YBX1	35.90	2.9761
7	12	sp|P55795|HNRH2_HUMAN	HNRNPH2	49.23	3.4840
7	8	sp|Q12905|ILF2_HUMAN	ILF2	43.04	3.1050
7	8	sp|P35609|ACTN2_HUMAN	ACTN2	103.79	3.0961
7	8	sp|P62241|RS8_HUMAN	RPS8	24.19	2.8364
7	8	sp|Q9H0W5|CCDC8_HUMAN	CCDC8	59.34	2.6210
7	8	sp|Q9NQV6|PRD10_HUMAN	PRDM10	130.05	2.5124
7	7	sp|P33993|MCM7_HUMAN	MCM7	81.26	3.2986
7	7	sp|P13639|EF2_HUMAN	EEF2	95.28	3.0736
7	7	sp|P40937|RFC5_HUMAN	RFC5	38.47	3.0674
7	7	sp|Q14157|UBP2L_HUMAN	UBAP2L	114.47	3.0664
7	7	sp|P17987|TCPA_HUMAN	TCP1	60.31	3.0508
7	7	sp|P18124|RL7_HUMAN	RPL7	29.21	2.9803
7	7	sp|Q13509|TBB3_HUMAN	TUBB3	50.40	2.9120
7	7	sp|O95810|SDPR_HUMAN	SDPR	47.14	2.8776
7	7	sp|Q58EX7|PKHG4_HUMAN	PLEKHG4	130.72	2.8418
7	7	sp|Q99615|DNJC7_HUMAN	DNAJC7	56.40	2.7790
7	7	sp|P62244|RS15A_HUMAN	RPS15A	14.83	2.7004
7	7	sp|P46777|RL5_HUMAN	RPL5	34.34	2.6062
7	7	sp|Q9UNN5|FAF1_HUMAN	FAF1	73.91	2.5089
6	13	sp|P62314|SMD1_HUMAN	SNRPD1	13.27	3.3113
6	8	sp|P26373|RL13_HUMAN	RPL13	24.25	2.5127
6	7	sp|P62701|RS4X_HUMAN	RPS4X	29.58	2.9067
6	7	sp|Q8IWX8|CHERP_HUMAN	CHERP	103.64	2.2733
6	6	sp|Q9UL15|BAG5_HUMAN	BAG5	51.17	3.8952
6	6	sp|P46821|MAP1B_HUMAN	MAP1B	270.47	3.8231
6	6	sp|O00567|NOP56_HUMAN	NOP56	66.01	3.4713
6	6	sp|P62753|RS6_HUMAN	RPS6	28.66	3.3552
6	6	sp|Q9BXL5|HEMGN_HUMAN	HEMGN	55.31	3.0033
6	6	sp|Q99848|EBP2_HUMAN	EBNA1BP2	34.83	2.9999
6	6	sp|Q9BQG0|MBB1A_HUMAN	MYBBP1A	148.76	2.9392
6	6	sp|Q9NSI2|F207A_HUMAN	FAM207A	25.44	2.9288
6	6	sp|Q6DN90|IQEC1_HUMAN	IQSEC1	108.25	2.9101
6	6	sp|Q92734|TFG_HUMAN	TFG	43.42	2.9016
6	6	sp|O60264|SMCA5_HUMAN	SMARCA5	121.83	2.8999
6	6	sp|Q8IX07|FOG1_HUMAN	ZFPM1	104.82	2.8466
6	6	sp|Q9Y5Q9|TF3C3_HUMAN	GTF3C3	101.21	2.8403
6	6	sp|P68400|CSK21_HUMAN	CSNK2A1	45.11	2.7777
6	6	sp|P62277|RS13_HUMAN	RPS13	17.21	2.7141
6	6	sp|Q9ULW3|ABT1_HUMAN	ABT1	31.06	2.6491
6	6	sp|Q7Z5K2|WAPL_HUMAN	WAPL	132.86	2.5918
6	6	sp|P62424|RL7A_HUMAN	RPL7A	29.98	2.4734
6	6	sp|Q13310|PABP4_HUMAN	PABPC4	70.74	2.3168
5	12	sp|Q58FF6|H90B4_HUMAN	HSP90AB4P	58.23	2.6055
5	9	IGKC_MOUSE		11.77	2.5895
5	8	IGH1M_MOUSE	Ighg1	43.36	2.4710
5	7	sp|P16989|YBOX3_HUMAN	YBX3	40.07	3.7818
5	6	sp|Q16659|MK06_HUMAN	MAPK6	82.63	3.5188
5	6	sp|P31689|DNJA1_HUMAN	DNAJA1	44.84	3.2628
5	6	sp|Q8IX01|SUGP2_HUMAN	SUGP2	120.13	2.8478
5	6	sp|P63261|ACTG_HUMAN	ACTG1	41.77	2.7559
5	6	sp|P02545|LMNA_HUMAN	LMNA	74.09	2.6522
5	5	sp|Q9Y312|AAR2_HUMAN	AAR2	43.44	3.7475
5	5	sp|P43362|MAGA9_HUMAN	MAGEA9	35.07	3.5557
5	5	sp|P08708|RS17_HUMAN	RPS17	15.54	3.4754
5	5	sp|Q15365|PCBP1_HUMAN	PCBP1	37.47	3.3850
5	5	sp|Q13823|NOG2_HUMAN	GNL2	83.60	3.3017
5	5	sp|O60884|DNJA2_HUMAN	DNAJA2	45.72	3.2686
5	5	sp|Q99081|HTF4_HUMAN	TCF12	72.92	3.2682
5	5	sp|Q14974|IMB1_HUMAN	KPNB1	97.11	3.2582
5	5	sp|Q9UKX7|NUP50_HUMAN	NUP50	50.11	3.2577
5	5	sp|Q9UQR1|ZN148_HUMAN	ZNF148	88.92	3.1849
5	5	sp|P78345|RPP38_HUMAN	RPP38	31.81	3.1277
5	5	sp|Q96IC2|REXO5_HUMAN	REXO5	86.83	3.1125
5	5	sp|Q5H9R7|PP6R3_HUMAN	PPP6R3	97.61	3.1021
5	5	sp|O75818|RPP40_HUMAN	RPP40	41.81	3.0832
5	5	sp|P22087|FBRL_HUMAN	FBL	33.76	3.0494
5	5	sp|Q9UBF1|MAGC2_HUMAN	MAGEC2	41.14	2.9734
5	5	sp|O43143|DHX15_HUMAN	DHX15	90.88	2.9063
5	5	sp|P42677|RS27_HUMAN	RPS27	9.45	2.8948
5	5	sp|P84098|RL19_HUMAN	RPL19	23.45	2.8279
5	5	sp|P62917|RL8_HUMAN	RPL8	28.01	2.8158
5	5	sp|P62266|RS23_HUMAN	RPS23	15.80	2.6081
5	5	sp|P39023|RL3_HUMAN	RPL3	46.08	2.5146
5	5	sp|P27708|PYR1_HUMAN	CAD	242.83	2.3101
5	5	sp|P62280|RS11_HUMAN	RPS11	18.42	2.0748
4	7	sp|P62987|RL40_HUMAN	UBA52	14.72	2.5449
4	6	sp|Q9NQ92|COPRS_HUMAN	COPRS	20.05	2.6516
4	5	sp|Q9NQ39|RS10L_HUMAN	RPS10P5	20.11	3.2020
4	5	sp|Q6UN15|FIP1_HUMAN	FIP1L1	66.49	3.1966
4	5	sp|O00487|PSDE_HUMAN	PSMD14	34.55	2.9575
4	5	sp|P62851|RS25_HUMAN	RPS25	13.73	2.8736
4	5	sp|P19338|NUCL_HUMAN	NCL	76.57	2.8106
4	5	sp|Q6W2J9|BCOR_HUMAN	BCOR	192.07	2.7606
4	5	sp|O43318|M3K7_HUMAN	MAP3K7	67.15	2.7224
4	5	sp|P63173|RL38_HUMAN	RPL38	8.21	2.6875
4	5	sp|P31943|HNRH1_HUMAN	HNRNPH1	49.20	2.6836
4	5	sp|P02008|HBAZ_HUMAN	HBZ	15.63	2.4671
4	5	sp|P46782|RS5_HUMAN	RPS5	22.86	2.0391
4	4	sp|Q9Y4R8|TELO2_HUMAN	TELO2	91.69	3.7223
4	4	sp|Q9ULV4|COR1C_HUMAN	CORO1C	53.22	3.6641
4	4	sp|Q8IZL8|PELP1_HUMAN	PELP1	119.62	3.5666
4	4	sp|Q86WX3|AROS_HUMAN	RPS19BP1	15.42	3.5295
4	4	sp|Q13045|FLII_HUMAN	FLII	144.66	3.5205
4	4	sp|P04792|HSPB1_HUMAN	HSPB1	22.77	3.3740
4	4	sp|O14980|XPO1_HUMAN	XPO1	123.31	3.2516
4	4	sp|P06493|CDK1_HUMAN	CDK1	34.07	3.2491
4	4	sp|Q99933|BAG1_HUMAN	BAG1	38.76	3.1712
4	4	sp|O14828|SCAM3_HUMAN	SCAMP3	38.26	3.0891
4	4	sp|P83731|RL24_HUMAN	RPL24	17.77	3.0830
4	4	sp|P0DMU8|CT455_HUMAN	CT45A5	21.22	3.0460
4	4	sp|Q8NDX1|PSD4_HUMAN	PSD4	116.18	3.0164
4	4	sp|P52292|IMA1_HUMAN	KPNA2	57.83	2.9996
4	4	sp|P27635|RL10_HUMAN	RPL10	24.59	2.9300
4	4	sp|Q8NHW5|RLA0L_HUMAN	RPLP0P6	34.34	2.9243
4	4	sp|P62899|RL31_HUMAN	RPL31	14.45	2.7974
4	4	sp|P62847|RS24_HUMAN	RPS24	15.41	2.7955
4	4	sp|P32969|RL9_HUMAN	RPL9	21.85	2.7841
4	4	sp|P40227|TCPZ_HUMAN	CCT6A	57.99	2.7606
4	4	sp|P35658|NU214_HUMAN	NUP214	213.49	2.7530
4	4	sp|Q96GX5|GWL_HUMAN	MASTL	97.26	2.7339
4	4	sp|P18621|RL17_HUMAN	RPL17	21.38	2.6488
4	4	sp|P61353|RL27_HUMAN	RPL27	15.79	2.5773
4	4	sp|Q9UHB6|LIMA1_HUMAN	LIMA1	85.17	2.5652
4	4	sp|Q9UHK0|NUFP1_HUMAN	NUFIP1	56.26	2.5524
4	4	sp|O95400|CD2B2_HUMAN	CD2BP2	37.62	2.5137
4	4	sp|Q9Y4Z0|LSM4_HUMAN	LSM4	15.34	2.4917
4	4	sp|Q96JB3|HIC2_HUMAN	HIC2	66.11	2.4424
4	4	sp|Q96I25|SPF45_HUMAN	RBM17	44.93	2.3122
4	4	sp|Q9UI10|EI2BD_HUMAN	EIF2B4	57.52	2.2576
4	4	sp|Q5TAP6|UT14C_HUMAN	UTP14C	87.13	2.1704
4	4	sp|P22090|RS4Y1_HUMAN	RPS4Y1	29.44	2.1376
4	4	sp|Q9UNX3|RL26L_HUMAN	RPL26L1	17.25	2.1241
4	4	sp|Q9UQ80|PA2G4_HUMAN	PA2G4	43.76	1.8770
3	11	sp|P68363|TBA1B_HUMAN	TUBA1B	50.12	4.1613
3	6	sp|P62318|SMD3_HUMAN	SNRPD3	13.91	2.6262
3	5	sp|Q14568|HS902_HUMAN	HSP90AA2P	39.34	2.7969
3	4	sp|P04350|TBB4A_HUMAN	TUBB4A	49.55	3.8122
3	4	sp|Q15459|SF3A1_HUMAN	SF3A1	88.83	3.2903
3	4	sp|P05387|RLA2_HUMAN	RPLP2	11.66	3.1614
3	4	sp|Q96BK5|PINX1_HUMAN	PINX1	37.01	3.0018
3	4	sp|P33778|H2B1B_HUMAN	HIST1H2BB	13.94	2.9123
3	4	sp|Q96KK5|H2A1H_HUMAN	HIST1H2AH	13.90	2.8519
3	3	sp|P62195|PRS8_HUMAN	PSMC5	45.60	4.1070
3	3	tr|A0A0S2Z4G8|A0A0S2Z4G8_HUMAN	TPM3	28.74	3.8464
3	3	sp|P55072|TERA_HUMAN	VCP	89.27	3.7426
3	3	sp|Q15386|UBE3C_HUMAN	UBE3C	123.84	3.5287
3	3	sp|Q96DI7|SNR40_HUMAN	SNRNP40	39.29	3.4600
3	3	sp|Q13148|TADBP_HUMAN	TARDBP	44.71	3.4573
3	3	sp|P30050|RL12_HUMAN	RPL12	17.81	3.3647
3	3	sp|P31942|HNRH3_HUMAN	HNRNPH3	36.90	3.3607
3	3	sp|P17029|ZKSC1_HUMAN	ZKSCAN1	63.59	3.3455
3	3	sp|P05388|RLA0_HUMAN	RPLP0	34.25	3.3385
3	3	sp|Q9BUJ2|HNRL1_HUMAN	HNRNPUL1	95.68	3.2830
3	3	sp|Q9BYG3|MK67I_HUMAN	NIFK	34.20	3.2508
3	3	sp|Q9BXW9|FACD2_HUMAN	FANCD2	164.02	3.2019
3	3	sp|O95757|HS74L_HUMAN	HSPA4L	94.45	3.2012
3	3	sp|P35268|RL22_HUMAN	RPL22	14.78	3.1953
3	3	sp|Q7Z2T5|TRM1L_HUMAN	TRMT1L	81.70	3.1630
3	3	sp|Q3KQU3|MA7D1_HUMAN	MAP7D1	92.76	3.1602
3	3	sp|Q8N5C8|TAB3_HUMAN	TAB3	78.63	3.1369
3	3	sp|Q5T3I0|GPTC4_HUMAN	GPATCH4	50.35	3.1141
3	3	sp|A8MWD9|RUXGL_HUMAN	SNRPGP15	8.54	3.1104
3	3	sp|P50990|TCPQ_HUMAN	CCT8	59.58	3.0874
3	3	sp|Q15637|SF01_HUMAN	SF1	68.29	3.0821
3	3	sp|P17844|DDX5_HUMAN	DDX5	69.10	3.0357
3	3	sp|Q15776|ZKSC8_HUMAN	ZKSCAN8	65.77	3.0196
3	3	sp|Q96JP5|ZFP91_HUMAN	ZFP91	63.41	3.0150
3	3	sp|P62136|PP1A_HUMAN	PPP1CA	37.49	2.9782
3	3	sp|P62304|RUXE_HUMAN	SNRPE	10.80	2.9635
3	3	sp|P62805|H4_HUMAN	HIST1H4A	11.36	2.9580
3	3	sp|P17028|ZNF24_HUMAN	ZNF24	42.13	2.9521
3	3	sp|Q86V81|THOC4_HUMAN	ALYREF	26.87	2.9315
3	3	sp|Q13617|CUL2_HUMAN	CUL2	86.93	2.9268
3	3	sp|Q99460|PSMD1_HUMAN	PSMD1	105.77	2.9075
3	3	sp|Q6PKG0|LARP1_HUMAN	LARP1	123.43	2.8952
3	3	sp|Q5VWZ2|LYPL1_HUMAN	LYPLAL1	26.30	2.8508
3	3	sp|Q5SRE5|NU188_HUMAN	NUP188	195.92	2.8299
3	3	sp|Q9ULX6|AKP8L_HUMAN	AKAP8L	71.60	2.8203
3	3	sp|Q09028|RBBP4_HUMAN	RBBP4	47.63	2.8068
3	3	sp|P50991|TCPD_HUMAN	CCT4	57.89	2.7915
3	3	sp|P60866|RS20_HUMAN	RPS20	13.36	2.7163
3	3	sp|P19544|WT1_HUMAN	WT1	49.16	2.6028
3	3	sp|Q5VWQ0|RSBN1_HUMAN	RSBN1	90.02	2.4580
3	3	sp|O00267|SPT5H_HUMAN	SUPT5H	120.92	2.4381
3	3	sp|Q8N5L8|RP25L_HUMAN	RPP25L	17.62	2.4109
3	3	sp|B2RXH8|HNRC2_HUMAN	HNRNPCL2	32.05	2.3326
3	3	sp|Q12906|ILF3_HUMAN	ILF3	95.28	2.3151
3	3	sp|P28370|SMCA1_HUMAN	SMARCA1	122.53	2.2010
3	3	sp|O95707|RPP29_HUMAN	POP4	25.41	2.1902
3	3	sp|P07910|HNRPC_HUMAN	HNRNPC	33.65	2.1583
3	3	sp|P18077|RL35A_HUMAN	RPL35A	12.53	2.0987
3	3	sp|P49721|PSB2_HUMAN	PSMB2	22.82	1.9944
3	3	sp|Q9H967|WDR76_HUMAN	WDR76	69.73	1.9783
3	3	sp|P08621|RU17_HUMAN	SNRNP70	51.53	1.9392
2	13	sp|Q8NHS0|DNJB8_HUMAN	DNAJB8	25.67	2.2618
2	7	sp|P46783|RS10_HUMAN	RPS10	18.89	2.3100
2	4	sp|P63208|SKP1_HUMAN	SKP1	18.65	3.5993
2	4	KV2A7_MOUSE		12.27	2.5080
2	3	sp|Q49AG3|ZBED5_HUMAN	ZBED5	78.86	4.3678
2	3	sp|Q07020|RL18_HUMAN	RPL18	21.62	3.1539
2	3	sp|P14625|ENPL_HUMAN	HSP90B1	92.41	3.0792
2	3	sp|P78371|TCPB_HUMAN	CCT2	57.45	2.9429
2	3	sp|P49750|YLPM1_HUMAN	YLPM1	219.85	2.5914
2	3	sp|Q8TDN6|BRX1_HUMAN	BRIX1	41.37	2.0506
2	3	sp|P25398|RS12_HUMAN	RPS12	14.51	2.0176
2	2	sp|P43358|MAGA4_HUMAN	MAGEA4	34.88	4.9056
2	2	sp|O43167|ZBT24_HUMAN	ZBTB24	78.23	4.5536
2	2	sp|Q9Y608|LRRF2_HUMAN	LRRFIP2	82.12	4.0593
2	2	sp|Q9NXV2|KCTD5_HUMAN	KCTD5	26.08	4.0263
2	2	sp|Q15369|ELOC_HUMAN	ELOC	12.46	3.9337
2	2	sp|P43686|PRS6B_HUMAN	PSMC4	47.34	3.8334
2	2	sp|P33991|MCM4_HUMAN	MCM4	96.50	3.7178
2	2	sp|Q6ZN55|ZN574_HUMAN	ZNF574	98.84	3.6810
2	2	sp|O43852|CALU_HUMAN	CALU	37.08	3.6784
2	2	sp|P57740|NU107_HUMAN	NUP107	106.31	3.6774
2	2	sp|P62888|RL30_HUMAN	RPL30	12.78	3.5958
2	2	sp|P46778|RL21_HUMAN	RPL21	18.55	3.5618
2	2	sp|Q13351|KLF1_HUMAN	KLF1	38.20	3.5548
2	2	sp|O75081|MTG16_HUMAN	CBFA2T3	71.15	3.5206
2	2	sp|Q8WWY3|PRP31_HUMAN	PRPF31	55.42	3.5121
2	2	sp|Q99590|SCAFB_HUMAN	SCAF11	164.55	3.4071
2	2	sp|A6NHL2|TBAL3_HUMAN	TUBAL3	49.88	3.4066
2	2	sp|Q6PCB5|RSBNL_HUMAN	RSBN1L	94.81	3.3487
2	2	sp|O00629|IMA3_HUMAN	KPNA4	57.85	3.3270
2	2	sp|Q5VTD9|GFI1B_HUMAN	GFI1B	37.47	3.3101
2	2	sp|P40938|RFC3_HUMAN	RFC3	40.53	3.3018
2	2	sp|Q6P4F7|RHGBA_HUMAN	ARHGAP11A	113.80	3.3014
2	2	sp|Q96HW7|INT4_HUMAN	INTS4	108.10	3.2860
2	2	sp|Q8WUA4|TF3C2_HUMAN	GTF3C2	100.62	3.2533
2	2	sp|Q92615|LAR4B_HUMAN	LARP4B	80.50	3.2424
2	2	sp|Q16543|CDC37_HUMAN	CDC37	44.44	3.2150
2	2	tr|Q5VU21|Q5VU21_HUMAN		42.40	3.1586
2	2	sp|P78347|GTF2I_HUMAN	GTF2I	112.35	3.1411
2	2	sp|P29692|EF1D_HUMAN	EEF1D	31.10	3.1260
2	2	sp|Q8TF76|HASP_HUMAN	GSG2	88.44	3.1106
2	2	sp|Q96FF9|CDCA5_HUMAN	CDCA5	27.58	3.0837
2	2	sp|P42285|SK2L2_HUMAN	SKIV2L2	117.73	3.0189
2	2	sp|Q96AE4|FUBP1_HUMAN	FUBP1	67.52	3.0185
2	2	sp|P35998|PRS7_HUMAN	PSMC2	48.60	3.0057
2	2	sp|Q9HAV4|XPO5_HUMAN	XPO5	136.22	2.9719
2	2	sp|Q9NXZ1|SAGE1_HUMAN	SAGE1	99.16	2.9493
2	2	sp|Q13015|AF1Q_HUMAN	MLLT11	10.05	2.9329
2	2	sp|Q5QJE6|TDIF2_HUMAN	DNTTIP2	84.42	2.9005
2	2	sp|Q13748|TBA3C_HUMAN	TUBA3C	49.93	2.8971
2	2	sp|P51610|HCFC1_HUMAN	HCFC1	208.60	2.8399
2	2	IgG1b_bovine		35.88	2.8397
2	2	sp|P49368|TCPG_HUMAN	CCT3	60.50	2.8188
2	2	sp|P62857|RS28_HUMAN	RPS28	7.84	2.7896
2	2	sp|P68366|TBA4A_HUMAN	TUBA4A	49.89	2.7889
2	2	sp|Q06587|RING1_HUMAN	RING1	42.40	2.7481
2	2	sp|Q9Y5A9|YTHD2_HUMAN	YTHDF2	62.30	2.7378
2	2	sp|Q9H8M2|BRD9_HUMAN	BRD9	66.96	2.7263
2	2	sp|P56537|IF6_HUMAN	EIF6	26.58	2.7045
2	2	sp|Q9Y2W1|TR150_HUMAN	THRAP3	108.60	2.6856
2	2	sp|Q9UNQ2|DIM1_HUMAN	DIMT1	35.21	2.6739
2	2	sp|Q9NXF1|TEX10_HUMAN	TEX10	105.61	2.6704
2	2	sp|Q9BRT8|CBWD1_HUMAN	CBWD1	44.04	2.6636
2	2	sp|Q99832|TCPH_HUMAN	CCT7	59.33	2.6216
2	2	sp|Q66K89|E4F1_HUMAN	E4F1	83.44	2.6197
2	2	sp|P24468|COT2_HUMAN	NR2F2	45.54	2.6168
2	2	sp|P46776|RL27A_HUMAN	RPL27A	16.55	2.6085
2	2	sp|Q14103|HNRPD_HUMAN	HNRNPD	38.41	2.5796
2	2	sp|P19784|CSK22_HUMAN	CSNK2A2	41.19	2.5419
2	2	sp|Q96KP1|EXOC2_HUMAN	EXOC2	104.00	2.5352
2	2	sp|P63220|RS21_HUMAN	RPS21	9.11	2.4652
2	2	sp|P67870|CSK2B_HUMAN	CSNK2B	24.93	2.4651
2	2	sp|Q15366|PCBP2_HUMAN	PCBP2	38.56	2.4638
2	2	sp|Q9BYE7|PCGF6_HUMAN	PCGF6	39.02	2.4247
2	2	sp|Q9NY12|GAR1_HUMAN	GAR1	22.33	2.3992
2	2	sp|Q7KZ85|SPT6H_HUMAN	SUPT6H	198.95	2.3965
2	2	sp|P42766|RL35_HUMAN	RPL35	14.54	2.2468
2	2	sp|Q93079|H2B1H_HUMAN	HIST1H2BH	13.88	2.2435
2	2	sp|Q9H0D6|XRN2_HUMAN	XRN2	108.51	2.2359
2	2	sp|Q08043|ACTN3_HUMAN	ACTN3	103.18	2.0415
2	2	sp|Q99417|MYCBP_HUMAN	MYCBP	11.96	2.0292
2	2	sp|Q96L21|RL10L_HUMAN	RPL10L	24.50	2.0038
2	2	sp|O95817|BAG3_HUMAN	BAG3	61.56	1.9807
1	5	sp|O75607|NPM3_HUMAN	NPM3	19.33	3.5814
1	3	tr|A0A1U9X7W4|A0A1U9X7W4_HUMAN		70.00	2.3016
1	2	sp|Q92502|STAR8_HUMAN	STARD8	112.53	3.3246
1	2	tr|A4D110|A4D110_HUMAN	LOC401309	13.38	3.1041
1	2	sp|O00566|MPP10_HUMAN	MPHOSPH10	78.82	3.0907
1	2	sp|P62913|RL11_HUMAN	RPL11	20.24	3.0699
1	2	sp|P16403|H12_HUMAN	HIST1H1C	21.35	2.9634
1	2	sp|Q8NC56|LEMD2_HUMAN	LEMD2	56.94	2.7600
1	2	tr|D3DTX6|D3DTX6_HUMAN	PPP1R9B	89.28	2.3064
1	2	sp|P46779|RL28_HUMAN	RPL28	15.74	2.1600
1	2	sp|Q24JP5|T132A_HUMAN	TMEM132A	110.04	2.0728
1	2	sp|Q9NQW6|ANLN_HUMAN	ANLN	124.12	2.0520
1	2	sp|Q9HAW4|CLSPN_HUMAN	CLSPN	151.00	2.0373
1	1	sp|Q92560|BAP1_HUMAN	BAP1	80.31	4.8074
1	1	sp|Q16630|CPSF6_HUMAN	CPSF6	59.17	4.7382
1	1	sp|Q9BXK1|KLF16_HUMAN	KLF16	25.41	4.6903
1	1	sp|P43246|MSH2_HUMAN	MSH2	104.68	4.6819
1	1	sp|Q96JS3|PGBD1_HUMAN	PGBD1	92.46	4.5675
1	1	sp|Q9Y285|SYFA_HUMAN	FARSA	57.53	4.5066
1	1	tr|H7BXI1|H7BXI1_HUMAN	ESYT2	97.95	4.4896
1	1	sp|O43823|AKAP8_HUMAN	AKAP8	76.06	4.4753
1	1	sp|P05412|JUN_HUMAN	JUN	35.65	4.4301
1	1	sp|P55060|XPO2_HUMAN	CSE1L	110.35	4.4140
1	1	sp|O95785|WIZ_HUMAN	WIZ	178.56	4.3997
1	1	sp|Q9NSG2|CA112_HUMAN	C1orf112	96.49	4.2508
1	1	sp|O00571|DDX3X_HUMAN	DDX3X	73.20	4.2216
1	1	sp|Q8TDD1|DDX54_HUMAN	DDX54	98.53	4.1864
1	1	sp|Q8WYP5|ELYS_HUMAN	AHCTF1	252.34	4.1680
1	1	sp|Q9NWK9|BCD1_HUMAN	ZNHIT6	53.88	4.1570
1	1	sp|Q9NXJ5|PGPI_HUMAN	PGPEP1	23.12	4.1411
1	1	sp|Q8WY91|THAP4_HUMAN	THAP4	62.85	4.0657
1	1	sp|P40616|ARL1_HUMAN	ARL1	20.40	4.0508
1	1	sp|Q9NP50|FA60A_HUMAN	FAM60A	24.84	4.0200
1	1	sp|P50914|RL14_HUMAN	RPL14	23.42	3.9953
1	1	sp|Q68E01|INT3_HUMAN	INTS3	117.99	3.9951
1	1	sp|O95059|RPP14_HUMAN	RPP14	13.68	3.9940
1	1	sp|P61626|LYSC_HUMAN	LYZ	16.53	3.9856
1	1	sp|P17544|ATF7_HUMAN	ATF7	52.93	3.9306
1	1	sp|P35249|RFC4_HUMAN	RFC4	39.66	3.8894
1	1	sp|O95391|SLU7_HUMAN	SLU7	68.34	3.8861
1	1	sp|O14802|RPC1_HUMAN	POLR3A	155.54	3.8471
1	1	sp|Q9BWW4|SSBP3_HUMAN	SSBP3	40.39	3.8045
1	1	sp|Q9NY61|AATF_HUMAN	AATF	63.09	3.7434
1	1	sp|O00505|IMA4_HUMAN	KPNA3	57.77	3.7375
1	1	sp|Q15942|ZYX_HUMAN	ZYX	61.24	3.7180
1	1	sp|Q86WB0|NIPA_HUMAN	ZC3HC1	55.23	3.7104
1	1	sp|Q16649|NFIL3_HUMAN	NFIL3	51.44	3.7086
1	1	sp|Q3T8J9|GON4L_HUMAN	GON4L	248.47	3.6985
1	1	sp|P62854|RS26_HUMAN	RPS26	13.01	3.6972
1	1	sp|P61513|RL37A_HUMAN	RPL37A	10.27	3.6901
1	1	sp|Q96T76|MMS19_HUMAN	MMS19	113.22	3.6856
1	1	sp|Q9P287|BCCIP_HUMAN	BCCIP	35.96	3.6689
1	1	sp|Q9UPN7|PP6R1_HUMAN	PPP6R1	96.66	3.6663
1	1	tr|E7ERS3|E7ERS3_HUMAN	ZC3H18	108.87	3.6615
1	1	sp|P49593|PPM1F_HUMAN	PPM1F	49.80	3.6484
1	1	sp|O60341|KDM1A_HUMAN	KDM1A	92.84	3.6464
1	1	sp|Q86U70|LDB1_HUMAN	LDB1	46.50	3.6445
1	1	sp|Q13601|KRR1_HUMAN	KRR1	43.64	3.6333
1	1	sp|Q9Y3C1|NOP16_HUMAN	NOP16	21.18	3.6241
1	1	sp|P53621|COPA_HUMAN	COPA	138.26	3.6204
1	1	sp|Q15393|SF3B3_HUMAN	SF3B3	135.49	3.6163
1	1	sp|P02656|APOC3_HUMAN	APOC3	10.85	3.6162
1	1	sp|Q99496|RING2_HUMAN	RNF2	37.63	3.5973
1	1	sp|P37198|NUP62_HUMAN	NUP62	53.22	3.5861
1	1	sp|P12004|PCNA_HUMAN	PCNA	28.75	3.5792
1	1	sp|Q9NVE7|PANK4_HUMAN	PANK4	85.94	3.5672
1	1	sp|P35250|RFC2_HUMAN	RFC2	39.13	3.5627
1	1	tr|A6XGM6|A6XGM6_HUMAN		48.23	3.5502
1	1	sp|P25787|PSA2_HUMAN	PSMA2	25.88	3.5075
1	1	sp|Q13885|TBB2A_HUMAN	TUBB2A	49.87	3.4812
1	1	sp|Q5BKZ1|ZN326_HUMAN	ZNF326	65.61	3.4598
1	1	sp|Q9UKD2|MRT4_HUMAN	MRTO4	27.54	3.4576
1	1	sp|Q6P2Q9|PRP8_HUMAN	PRPF8	273.43	3.4544
1	1	sp|Q12894|IFRD2_HUMAN	IFRD2	54.78	3.4024
1	1	sp|P17661|DESM_HUMAN	DES	53.50	3.3676
1	1	sp|P61158|ARP3_HUMAN	ACTR3	47.34	3.3676
1	1	sp|P41219|PERI_HUMAN	PRPH	53.62	3.3465
1	1	sp|Q15072|OZF_HUMAN	ZNF146	33.29	3.3121
1	1	sp|Q13765|NACA_HUMAN	NACA	23.37	3.2933
1	1	sp|P05386|RLA1_HUMAN	RPLP1	11.51	3.2765
1	1	sp|Q5JTH9|RRP12_HUMAN	RRP12	143.61	3.2697
1	1	sp|Q9HC07|TM165_HUMAN	TMEM165	34.88	3.2637
1	1	sp|Q9C0C7|AMRA1_HUMAN	AMBRA1	142.42	3.2630
1	1	sp|Q92841|DDX17_HUMAN	DDX17	80.22	3.2293
1	1	tr|F8W1A7|F8W1A7_HUMAN	B4GALNT1	25.28	3.2166
1	1	sp|Q68DK7|MSL1_HUMAN	MSL1	67.09	3.1968
1	1	sp|Q9NQ55|SSF1_HUMAN	PPAN	53.16	3.1940
1	1	sp|O95163|ELP1_HUMAN	IKBKAP	150.16	3.1826
1	1	sp|P52272|HNRPM_HUMAN	HNRNPM	77.46	3.1716
1	1	sp|P57088|TMM33_HUMAN	TMEM33	27.96	3.1714
1	1	sp|P61313|RL15_HUMAN	RPL15	24.13	3.1643
1	1	sp|Q5VYK3|ECM29_HUMAN	ECM29	204.16	3.1629
1	1	sp|O00743|PPP6_HUMAN	PPP6C	35.12	3.1318
1	1	sp|P04406|G3P_HUMAN	GAPDH	36.03	3.1314
1	1	sp|Q10570|CPSF1_HUMAN	CPSF1	160.78	3.1232
1	1	sp|Q9Y3B9|RRP15_HUMAN	RRP15	31.46	3.0953
1	1	sp|Q9NSY1|BMP2K_HUMAN	BMP2K	129.09	3.0800
1	1	sp|Q9UI12|VATH_HUMAN	ATP6V1H	55.85	3.0794
1	1	sp|P06753|TPM3_HUMAN	TPM3	32.93	3.0780
1	1	sp|Q9NQ29|LUC7L_HUMAN	LUC7L	43.70	3.0729
1	1	tr|B2RC06|B2RC06_HUMAN		39.25	3.0214
1	1	sp|Q08945|SSRP1_HUMAN	SSRP1	81.02	2.9853
1	1	sp|Q9Y6A4|CFA20_HUMAN	CFAP20	22.76	2.9750
1	1	sp|P81877|SSBP2_HUMAN	SSBP2	37.80	2.9473
1	1	sp|P47914|RL29_HUMAN	RPL29	17.74	2.9322
1	1	sp|Q92769|HDAC2_HUMAN	HDAC2	55.33	2.9057
1	1	sp|Q99684|GFI1_HUMAN	GFI1	45.27	2.9000
1	1	sp|Q9H4L4|SENP3_HUMAN	SENP3	64.97	2.8937
1	1	sp|P04004|VTNC_HUMAN	VTN	54.27	2.8933
1	1	sp|P09874|PARP1_HUMAN	PARP1	113.01	2.8650
1	1	sp|P69905|HBA_HUMAN	HBA1	15.25	2.8507
1	1	sp|P68871|HBB_HUMAN	HBB	15.99	2.8437
1	1	sp|P62273|RS29_HUMAN	RPS29	6.67	2.8369
1	1	sp|Q9HCI7|MSL2_HUMAN	MSL2	62.50	2.8244
1	1	sp|Q6NVV1|R13P3_HUMAN	RPL13AP3	12.13	2.8156
1	1	sp|Q9Y5Q8|TF3C5_HUMAN	GTF3C5	59.53	2.7958
1	1	sp|Q13283|G3BP1_HUMAN	G3BP1	52.13	2.7797
1	1	sp|Q9Y2P8|RCL1_HUMAN	RCL1	40.82	2.7771
1	1	sp|Q15649|ZNHI3_HUMAN	ZNHIT3	17.60	2.7481
1	1	sp|Q8TED0|UTP15_HUMAN	UTP15	58.38	2.7467
1	1	sp|Q14679|TTLL4_HUMAN	TTLL4	133.29	2.7339
1	1	sp|O94829|IPO13_HUMAN	IPO13	108.13	2.7244
1	1	sp|A0FGR8|ESYT2_HUMAN	ESYT2	102.29	2.7198
1	1	sp|Q9H9Y6|RPA2_HUMAN	POLR1B	128.15	2.7188
1	1	sp|Q9BSJ2|GCP2_HUMAN	TUBGCP2	102.47	2.6961
1	1	sp|Q16352|AINX_HUMAN	INA	55.36	2.6839
1	1	tr|A0A0J9YX62|A0A0J9YX62_HUMAN	DNAJB6	36.63	2.6839
1	1	sp|Q71UM5|RS27L_HUMAN	RPS27L	9.47	2.6814
1	1	sp|Q8N3X1|FNBP4_HUMAN	FNBP4	110.20	2.6741
1	1	sp|Q6DKI1|RL7L_HUMAN	RPL7L1	28.64	2.6682
1	1	sp|P36873|PP1G_HUMAN	PPP1CC	36.96	2.6678
1	1	sp|Q8NI36|WDR36_HUMAN	WDR36	105.26	2.6636
1	1	sp|P07951|TPM2_HUMAN	TPM2	32.83	2.6587
1	1	sp|Q02539|H11_HUMAN	HIST1H1A	21.83	2.6435
1	1	sp|Q5VTB9|RN220_HUMAN	RNF220	62.73	2.6386
1	1	sp|P78504|JAG1_HUMAN	JAG1	133.71	2.6337
1	1	sp|P00738|HPT_HUMAN	HP	45.18	2.6251
1	1	tr|F6SS63|F6SS63_HUMAN	TAB3	66.99	2.6085
1	1	sp|P68032|ACTC_HUMAN	ACTC1	41.99	2.6050
1	1	sp|O43242|PSMD3_HUMAN	PSMD3	60.94	2.5808
1	1	tr|E9PK54|E9PK54_HUMAN	HSPA8	19.94	2.5737
1	1	sp|Q9Y2Z2|MTO1_HUMAN	MTO1	79.91	2.5617
1	1	IgG1_bovine		35.83	2.5498
1	1	sp|Q13356|PPIL2_HUMAN	PPIL2	58.79	2.5433
1	1	sp|Q13409|DC1I2_HUMAN	DYNC1I2	71.41	2.5361
1	1	sp|O43913|ORC5_HUMAN	ORC5	50.25	2.5313
1	1	sp|P48740|MASP1_HUMAN	MASP1	79.20	2.5015
1	1	sp|Q9UBT6|POLK_HUMAN	POLK	98.75	2.4955
1	1	sp|P43357|MAGA3_HUMAN	MAGEA3	34.73	2.4869
1	1	sp|Q12874|SF3A3_HUMAN	SF3A3	58.81	2.4700
1	1	sp|O15016|TRI66_HUMAN	TRIM66	134.58	2.4669
1	1	sp|P61254|RL26_HUMAN	RPL26	17.25	2.4645
1	1	sp|Q92540|SMG7_HUMAN	SMG7	127.20	2.4637
1	1	sp|Q15208|STK38_HUMAN	STK38	54.16	2.4466
1	1	sp|Q9NPH2|INO1_HUMAN	ISYNA1	61.03	2.4433
1	1	sp|Q9NVN8|GNL3L_HUMAN	GNL3L	65.53	2.4333
1	1	sp|P52739|ZN131_HUMAN	ZNF131	71.38	2.4322
1	1	sp|Q86VM9|ZCH18_HUMAN	ZC3H18	106.32	2.4245
1	1	sp|Q9Y383|LC7L2_HUMAN	LUC7L2	46.49	2.4243
1	1	sp|Q9UHA3|RLP24_HUMAN	RSL24D1	19.61	2.4169
1	1	sp|P78316|NOP14_HUMAN	NOP14	97.61	2.3938
1	1	sp|Q15024|EXOS7_HUMAN	EXOSC7	31.80	2.3813
1	1	sp|P49207|RL34_HUMAN	RPL34	13.28	2.3492
1	1	sp|P0DOX7|IGK_HUMAN		23.36	2.3378
1	1	sp|P63092|GNAS2_HUMAN	GNAS	45.64	2.3285
1	1	sp|Q16650|TBR1_HUMAN	TBR1	74.01	2.3169
1	1	sp|P04075|ALDOA_HUMAN	ALDOA	39.40	2.2870
1	1	sp|O15371|EIF3D_HUMAN	EIF3D	63.93	2.2824
1	1	sp|Q8IWI9|MGAP_HUMAN	MGA	331.63	2.2602
1	1	sp|Q13547|HDAC1_HUMAN	HDAC1	55.07	2.2587
1	1	sp|A2A368|MAGBG_HUMAN	MAGEB16	36.16	2.2313
1	1	sp|Q16629|SRSF7_HUMAN	SRSF7	27.35	2.2233
1	1	sp|P22670|RFX1_HUMAN	RFX1	104.69	2.2213
1	1	sp|P13196|HEM1_HUMAN	ALAS1	70.54	2.2133
1	1	sp|P40429|RL13A_HUMAN	RPL13A	23.56	2.2063
1	1	sp|Q96HC4|PDLI5_HUMAN	PDLIM5	63.90	2.1938
1	1	sp|P52298|NCBP2_HUMAN	NCBP2	17.99	2.1926
1	1	sp|P15882|CHIN_HUMAN	CHN1	53.14	2.1911
1	1	sp|Q01196|RUNX1_HUMAN	RUNX1	48.71	2.1855
1	1	sp|P22234|PUR6_HUMAN	PAICS	47.05	2.1798
1	1	sp|Q8TD47|RS4Y2_HUMAN	RPS4Y2	29.28	2.1679
1	1	sp|Q96NL8|CH037_HUMAN	C8orf37	23.37	2.1556
1	1	sp|P25490|TYY1_HUMAN	YY1	44.68	2.1520
1	1	sp|Q8NI51|CTCFL_HUMAN	CTCFL	75.70	2.1119
